# Supplementary material for: Walking elicits muscle functional changes in the pectoral fin of Polypterus senegalus
Source: J Exp Biol. 2025 Nov 6;228(21):jeb250474. doi: 10.1242/jeb.250474 (PMC12633731; doi:10.1242/jeb.250474)
Supplement: Dataset 1. Evan's Blue Dye data. [file jexbio-228-250474-Dataset1.csv]

Fish	Size	Treatment	Experiment	Distance Along Fin (proximal to distal; %)	Abductor Integrated Density	Adductor Integrated Density	Coracometapterygialis Integrated Density	Zonopropterygialis Integrated Density
Polyp2016-001	Small	Control	1	0	5.410379	4.295919	2.963681333	3.844179
Polyp2016-001	Small	Control	1	7.14285714285714	4.95459	4.0984225	4.9347365	5.31933
Polyp2016-001	Small	Control	1	21.4285714285714	6.344929	7.5758355	2.329242	4.742343
Polyp2016-001	Small	Control	1	28.5714285714286	4.034866667	7.520147333	1.92571	4.555526
Polyp2016-001	Small	Control	1	35.7142857142857	5.5215445	4.8477468	2.79495	6.577653
Polyp2016-001	Small	Control	1	42.8571428571429	7.1118348	5.3735522	4.97712	6.277712
Polyp2016-001	Small	Control	1	50	5.9789558	4.81837225	5.547	8.3984
Polyp2016-001	Small	Control	1	57.1428571428571	6.6383106	5.7713895	4.46486	NA
Polyp2016-001	Small	Control	1	64.2857142857143	6.4260345	6.1774432	7.176876	NA
Polyp2016-001	Small	Control	1	71.4285714285714	5.978168	5.244710833	5.93	NA
Polyp2016-002	Small	Walked	1	6.28109901204298	7.3761045	11.2419035	5.036147	NA
Polyp2016-002	Small	Walked	1	12.6011393956876	9.447516	11.20522	6.88485	9.576833
Polyp2016-002	Small	Walked	1	18.9154106872431	8.411057333	12.873665	9.45077	15.24183
Polyp2016-002	Small	Walked	1	25.2296819787986	7.213369	12.58809667	7.686513	NA
Polyp2016-002	Small	Walked	1	31.5439532703541	8.11607425	11.63280225	5.64978	NA
Polyp2016-002	Small	Walked	1	37.8582245619096	7.6040436	9.9856045	5.73231	NA
Polyp2016-002	Small	Walked	1	44.1724958534651	8.917697	11.2706455	6.116733	NA
Polyp2016-002	Small	Walked	1	50.4867671450205	11.25182333	12.556718	7.28296	NA
Polyp2016-002	Small	Walked	1	56.801038436576	8.4470784	10.804425	5.52175	NA
Polyp2016-002	Small	Walked	1	63.1153097281315	7.89421325	7.73064675	3.669567	NA
Polyp2016-003	Small	Control	1	0	6.894029	4.976928667	5.548837	5.00801
Polyp2016-003	Small	Control	1	9.0861979616514	7.038118667	6.632009	5.06366	7.19339
Polyp2016-003	Small	Control	1	18.1723959233028	6.603821	5.787381333	4.575013	5.58674
Polyp2016-003	Small	Control	1	27.2585938849542	6.143868667	5.09134175	4.615183	NA
Polyp2016-003	Small	Control	1	36.3620659872171	6.44205525	6.017977667	4.150307	NA
Polyp2016-003	Small	Control	1	45.4482639488686	7.525071	7.01046325	4.327763	NA
Polyp2016-003	Small	Control	1	54.53446191052	7.41153625	6.49161075	4.705732	NA
Polyp2016-003	Small	Control	1	63.6379340127829	6.73189	7.15088575	3.479483	NA
Polyp2016-004	Small	Walked	1	0	7.43497325	9.396135	4.601671	8.543311
Polyp2016-004	Small	Walked	1	7.68485184159512	6.46798	6.2197725	3.95437	7.658431
Polyp2016-004	Small	Walked	1	15.383550263085	8.039391667	7.530892333	6.209487	9.668218
Polyp2016-004	Small	Walked	1	23.0684021046801	7.743931	8.957995	4.9022	NA
Polyp2016-004	Small	Walked	1	30.76710052617	8.203046667	8.883956667	7.307743	NA
Polyp2016-004	Small	Walked	1	38.4519523677652	7.5120245	7.1912765	7.293171	NA
Polyp2016-001	Small	Control	1	78.5714285714286	7.564809	5.8979658	NA	NA
Polyp2016-001	Small	Control	1	85.7142857142857	10.4543905	7.695034475	NA	NA
Polyp2016-001	Small	Control	1	92.8571428571429	10.2367894	8.14002	NA	NA
Polyp2016-002	Small	Walked	1	0	6.564375	11.70764	NA	NA
Polyp2016-002	Small	Walked	1	69.429581019687	8.1135548	7.571776143	NA	NA
Polyp2016-002	Small	Walked	1	75.7438523112425	8.052751286	6.578846	NA	NA
Polyp2016-002	Small	Walked	1	82.058123602798	11.0197014	7.71654775	NA	NA
Polyp2016-002	Small	Walked	1	94.686666185909	10.731175	6.93151325	NA	NA
Polyp2016-003	Small	Control	1	72.7241319744343	6.9920665	7.525911	NA	NA
Polyp2016-003	Small	Control	1	81.8103299360857	6.853728667	6.60071825	NA	NA
Polyp2016-004	Small	Walked	1	46.1506507892551	7.24269	6.930826667	NA	NA
Polyp2016-004	Small	Walked	1	61.5342010523401	6.41129	6.9071234	NA	NA
Polyp2016-004	Small	Walked	1	84.616449736915	8.496235	7.4688104	NA	NA
Polyp2016-004	Small	Walked	1	92.3013015785101	7.71203	6.8987625	NA	NA
Polyp2022-083	Large	Control	2	83.7742504	2.002624085	3.310354137	NA	NA
Polyp2022-083	Large	Control	2	77.4250441	2.106887474	2.052836393	NA	NA
Polyp2022-083	Large	Control	2	69.4885362	1.874665088	2.061517238	NA	NA
Polyp2022-083	Large	Control	2	61.5520282	2.418508546	3.038170884	NA	NA
Polyp2022-083	Large	Control	2	53.6155203	3.163968951	2.350822838	NA	NA
Polyp2022-083	Large	Control	2	45.6790123	4.322850598	4.296971854	NA	NA
Polyp2022-083	Large	Control	2	37.7425044	3.820307689	3.099137122	1.477135417	NA
Polyp2022-083	Large	Control	2	29.8059965	3.498594858	2.47475108	1.726852273	NA
Polyp2022-083	Large	Control	2	21.8694885	2.197490767	5.089196006	1.657341176	NA
Polyp2022-083	Large	Control	2	13.9329806	3.403423479	2.558322444	1.907744444	NA
Polyp2022-083	Large	Control	2	5.9964727	3.358204309	3.624583749	1.92828934	3.288256579
Polyp2022-075	Large	Walked	2	91.0165485	2.122513329	1.700754692	NA	NA
Polyp2022-075	Large	Walked	2	80.3782506	2.132132122	2.102583322	NA	NA
Polyp2022-075	Large	Walked	2	69.7399527	2.41333482	2.490059708	NA	NA
Polyp2022-075	Large	Walked	2	59.1016548	2.608227027	2.964808465	2.526933333	NA
Polyp2022-075	Large	Walked	2	48.463357	3.604623872	3.164191457	NA	NA
Polyp2022-075	Large	Walked	2	37.8250591	4.332551717	3.462511985	NA	NA
Polyp2022-075	Large	Walked	2	27.1867612	4.318250818	4.011306671	2.798017094	2.732210526
Polyp2022-075	Large	Walked	2	16.5484634	2.268655693	3.923034326	2.347415686	5.455711111
Polyp2022-075	Large	Walked	2	5.91016549999999	5.246477001	3.788500785	2.374769231	3.835078571
Polyp2023-001	Medium	Control	2	91.2	3.940648305	4.175949851	NA	NA
Polyp2023-001	Medium	Control	2	83.2268371	3.497006434	3.909351925	NA	NA
Polyp2023-001	Medium	Control	2	76	2.103096657	2.687733896	NA	NA
Polyp2023-001	Medium	Control	2	68	2.217447469	1.911207939	NA	NA
Polyp2023-001	Medium	Control	2	60	3.154767157	3.190755668	NA	NA
Polyp2023-001	Medium	Control	2	52	2.68827128	3.056665683	NA	NA
Polyp2023-001	Medium	Control	2	44	2.448159876	2.717814203	NA	NA
Polyp2023-001	Medium	Control	2	36	2.378353341	2.594534527	2.79805	1.592255319
Polyp2023-001	Medium	Control	2	28	2.156345908	2.80756551	4.054176101	2.397069767
Polyp2023-001	Medium	Control	2	20	2.492870115	2.495363636	2.37241958	2.392818182
Polyp2023-001	Medium	Control	2	12	2.043763726	2.964563913	2.216581818	3.724823529
Polyp2023-001	Medium	Control	2	4	1.965318992	2.483679487	3.422818681	2.421353933
Polyp2023-008	Medium	Walked	2	88.7640449	6.209924709	4.752684576	NA	NA
Polyp2023-008	Medium	Walked	2	78.6516854	5.86603346	4.834206288	NA	NA
Polyp2023-008	Medium	Walked	2	68.5393258	3.97991261	3.632080193	NA	NA
Polyp2023-008	Medium	Walked	2	59.5505618	4.830626989	5.45531929	NA	NA
Polyp2023-008	Medium	Walked	2	49.7592295	3.599740671	4.942110592	NA	NA
Polyp2023-008	Medium	Walked	2	40.4494382	2.476426912	3.824647451	NA	3.111326087
Polyp2023-008	Medium	Walked	2	20.2247191	6.255561796	4.131577633	NA	3.344984252
Polyp2023-008	Medium	Walked	2	5.61797750000001	4.339515444	5.231261213	7.627097561	5.347291304
Polyp2022-074	Large	Control	2	95.0075643	2.36536785	4.005102317	NA	NA
Polyp2022-074	Large	Control	2	86.5355522	3.029488836	2.494013394	NA	NA
Polyp2022-074	Large	Control	2	76.8532526	3.181557083	3.534844762	NA	NA
Polyp2022-074	Large	Control	2	67.1709531	2.912368219	3.186590671	NA	NA
Polyp2022-074	Large	Control	2	58.698941	3.14561374	3.657248289	NA	2.950145455
Polyp2022-074	Large	Control	2	50.2269289	4.100168387	4.838283479	NA	1.870886364
Polyp2022-074	Large	Control	2	40.5446293	4.217561326	4.727739696	NA	2.443412587
Polyp2022-074	Large	Control	2	32.0726172	4.782200151	4.267015257	NA	3.536496503
Polyp2022-074	Large	Control	2	22.9954614	1.655976343	2.340380145	6.370155172	4.635649606
Polyp2022-074	Large	Control	2	14.5234493	2.79966602	3.141710761	3.552851852	1.750793651
Polyp2022-074	Large	Control	2	6.0514372	2.424178853	3.118250988	2.151906599	3.764427212
Polyp2022-084	Large	Walked	2	95.6636005	2.98022449	3.023858334	NA	NA
Polyp2022-084	Large	Walked	2	86.2023653	2.65001784	3.168668482	NA	NA
Polyp2022-084	Large	Walked	2	77.7923784	2.974734964	2.898016989	NA	NA
Polyp2022-084	Large	Walked	2	68.3311432	4.37147987	3.696203544	NA	NA
Polyp2022-084	Large	Walked	2	58.869908	5.910382536	4.027805034	NA	NA
Polyp2022-084	Large	Walked	2	49.4086728	5.364618975	4.572859138	NA	NA
Polyp2022-084	Large	Walked	2	39.9474376	4.296846893	4.784933671	NA	2.343613636
Polyp2022-084	Large	Walked	2	30.4862024	4.266821249	4.261179302	NA	3.23933195
Polyp2022-084	Large	Walked	2	21.0249671	3.745037775	4.30030861	2.41545283	1.90725
Polyp2022-084	Large	Walked	2	11.5637319	4.588687654	3.728655346	3.354802326	2.408764463
Polyp2022-084	Large	Walked	2	2.1024967	2.746280159	2.291567376	3.154880795	2.171567376
Polyp2022-086	Large	Control	2	78.6570743	5.304424007	4.31222685	NA	NA
Polyp2022-086	Large	Control	2	69.0647482	4.25466994	3.803184026	NA	NA
Polyp2022-086	Large	Control	2	59.4724221	3.219638956	4.382020494	NA	NA
Polyp2022-086	Large	Control	2	49.8800959	4.061638021	3.460342229	NA	NA
Polyp2022-086	Large	Control	2	40.2877698	3.888699342	4.090524272	NA	NA
Polyp2022-086	Large	Control	2	30.6954436	4.865435046	5.277159488	NA	NA
Polyp2022-086	Large	Control	2	19.1846523	3.942811115	3.979002537	2.69876259	NA
Polyp2022-086	Large	Control	2	0	3.141526316	3.722016538	2.448677966	3.566483501
Polyp2022-076	Large	Walked	2	96.5034965	3.307471894	4.192238095	NA	NA
Polyp2022-076	Large	Walked	2	86.4335664	3.190434221	2.451484274	NA	NA
Polyp2022-076	Large	Walked	2	75.5244755	3.617797047	4.072141808	NA	NA
Polyp2022-076	Large	Walked	2	64.6153846	4.018175241	4.112461983	NA	NA
Polyp2022-076	Large	Walked	2	53.7062937	3.786160652	3.28213862	NA	NA
Polyp2022-076	Large	Walked	2	42.7972028	3.713970827	4.060870387	NA	1.414285714
Polyp2022-076	Large	Walked	2	31.8881119	5.150823736	3.871143878	NA	2.574516129
Polyp2022-076	Large	Walked	2	20.979021	3.294118219	3.149718707	2.34812	2.88089011
Polyp2022-076	Large	Walked	2	10.0699301	4.830825826	2.810127534	4.248996226	1.922014286
Polyp2022-076	Large	Walked	2	0	2.296412684	3.381908104	1.511489051	1.517514184
