# Supplementary material for: Walking elicits muscle functional changes in the pectoral fin of Polypterus senegalus
Source: J Exp Biol. 2025 Nov 6;228(21):jeb250474. doi: 10.1242/jeb.250474 (PMC12633731; doi:10.1242/jeb.250474)
Supplement: Dataset 2. Electromyography data. [file jexbio-228-250474-Dataset2.csv]

Fish	Trial	Behaviour	Muscle	Fin EMG Duration (full cycle; s)	Fin EMG Duty Factor (% full cycle)	Fin EMG Maximum Amplitude (full cycle; % max)	Fin EMG RIA (full cycle; % max)	Fin EMG Number of Bursts (per full cycle)	Fin EMG Duration (propulsive phase; s)	Fin EMG Duty Factor (% propulsive phase)	Fin EMG Maximum Amplitude (propulsive phase; % max)	Fin EMG RIA (propulsive phase; % max)	Fin EMG Number of Bursts (per propulsive phase)	Fin EMG Duration (recovery phase; s)	Fin EMG Duty Factor (% recovery phase)	Fin EMG Maximum Amplitude (recovery phase; % max)	Fin EMG RIA (recovery phase; % max)	Fin EMG Number of Bursts (per recovery phase)
Polyp2017-032	tr12	swim	Zonopropterygialis	0.152100000005049	65.0000000021578	63.6803250745517	6.09724801368513	1	0.0621000000020615	43.1250000014316	51.5144271098371	7.5618735499919	1	0.0900000000029877	100.00000000332	63.6803250745517	5.07315738780946	1
Polyp2017-032	tr12	swim	Zonopropterygialis	0.117500000003901	47.0000000015602	51.7052174377368	6.1327287465376	1	0.0780000000025893	100.00000000332	51.7052174377368	7.71424578512127	1	0.0395000000013113	22.9651162798321	19.8032733501304	2.99136101592811	1
Polyp2017-032	tr12	swim	Zonopropterygialis	0.146500000004863	73.9898989923552	48.2040067259423	7.50565764760774	2	0.0487000000016167	67.6388888911343	48.2040067259423	9.72782303030644	1	0.0978000000032466	77.6190476216243	37.6434306482297	5.07020632703955	2
Polyp2017-032	tr12	swim	Zonopropterygialis	0.145100000004817	82.4431818209186	62.1645705897783	6.87104214721192	1	0.0700000000023238	100.00000000332	40.5642176685727	7.94346108600281	1	0.0751000000024931	70.8490566061255	62.1645705897783	5.88091330363504	1
Polyp2017-032	tr12	swim	Zonopropterygialis	0.14580000000484	52.8260869582754	44.1557477649397	6.98493045381575	1	0.0699000000023204	81.2790697701401	44.1597803293097	7.2000506735672	1	0.0759000000025196	39.9473684223788	44.1476826361997	6.77368791680202	1
Polyp2017-032	tr12	swim	Zonopropterygialis	0.103000000003419	39.9224806214803	46.5822681837755	6.00541685286798	1	0.0234000000007768	23.8775510212008	22.4431510558977	2.6567532020307	1	0.0796000000026424	49.7500000016516	46.5822681837755	7.02002100921113	1
Polyp2017-032	tr12	swim	Zonopropterygialis	0.131500000004365	57.1739130453762	53.0888970314418	5.24097435022012	1	0.0425000000014109	41.6666666680498	53.0888970314418	7.73341384944355	1	0.0890000000029545	69.5312500023081	38.5172684774397	4.06278995624806	1
Polyp2017-032	tr12	swim	Zonopropterygialis	0.117800000003911	52.5892857160315	46.0761146836909	6.84276564281001	1	0.0747000000024798	70.4716981155471	46.0761146836909	9.64807175959056	1	0.0431000000014308	36.525423730026	11.1259016695266	1.98009513703865	1
Polyp2017-032	tr12	swim	Zonopropterygialis	0.153500000005096	66.7391304369982	45.0185491147542	12.7398214284921	3	0.0649000000021545	70.5434782632115	45.4705550898097	9.7849820518171	1	0.0886000000029412	64.202898552856	43.0052612251434	9.70968894477642	3
Polyp2017-032	tr12	swim	Zonopropterygialis	0.165500000005494	80.3398058279097	55.7505551392472	4.72984141858077	1	0.0800000000026557	100.00000000332	55.7505551392472	5.23582112095657	1	0.0855000000028383	67.8571428593955	45.6766546707665	4.24674336012469	1
Polyp2017-032	tr12	swim	Zonopropterygialis	0.118600000003937	54.4036697265766	48.6628348964662	10.1656217359671	2	0.0542000000017993	66.0975609778037	48.6628348964662	10.3054529294594	1	0.0644000000021379	47.3529411780425	35.4153147939553	9.07280529333144	2
Polyp2017-032	tr12	swim	Zonopropterygialis	0.164700000005467	69.7881355955371	45.938802005455	5.70773990686531	2	0.0940000000031205	100.00000000332	45.938802005455	4.12196902775432	1	0.070700000002347	49.788732396019	36.4322109350559	6.23899456833923	2
Polyp2017-032	tr12	swim	Zonopropterygialis	0.105800000003512	39.7744360915459	37.0452204242748	3.43359114592214	1	0.10000000000332	100.00000000332	37.0452204242748	3.5831816783754	1	0.00580000000019254	3.49397590373045	2.45002445440235	0.840418443271253	1
Polyp2017-032	tr12	swim	Zonopropterygialis	0.161700000005368	83.3505154666845	43.7084789368561	5.31689884561053	2	0.0605000000020084	75.6250000025104	43.7084789368561	5.54865546716604	1	0.101200000003359	88.7719298275084	23.69437877761	4.13949353571224	2
Polyp2017-032	tr12	swim	Zonopropterygialis	0.162300000005388	77.2857142882799	40.4045587289707	4.18475092665048	2	0.0900000000029877	100.000000003319	40.4045587289707	3.89306136480304	1	0.0723000000024001	60.2500000020003	35.7625869074812	3.76565053464264	2
Polyp2017-032	tr12	swim	Zonopropterygialis	0.11510000000382101	49.6120689671641	28.0765764369253	3.36750768650409	1	0.0820000000027221	100.000000003319	28.0765764369253	3.61674904183492	1	0.0331000000010988	22.0666666673992	19.9997430029626	2.73496182028033	1
Polyp2017-032	tr13b	walk	Zonopropterygialis	0.442800000014699	53.607748185799	55.0917269265803	20.72393066073	4	0.188600000006261	36.1302682004331	32.120354352427	13.8184052420913	3	0.210000000006971	100.00000000332	67.1938059355208	12.3171768953284	1
Polyp2017-032	tr13b	walk	Zonopropterygialis	0.593600000019705	84.0793201161056	63.154798845857	10.0565268828984	2	0.305600000010145	73.110047849317	35.9833597485528	8.82461611861569	2	0.254100000008435	83.5855263185642	55.0917269265803	6.90552541863869	1
Polyp2017-032	tr13b	walk	Zonopropterygialis	0.443700000014729	72.5000000024067	35.476219011268	12.0614600384397	3	0.133300000004425	44.731543625646	30.9257727381833	9.88267250634718	3	0.288000000009561	100.00000000332	63.154798845857	7.24362950997784	1
Polyp2017-032	tr13b	walk	Zonopropterygialis	NA	NA	NA	NA	NA	0.0533000000017694	16.3496932520765	13.5277798068972	7.34642171085227	2	0.310400000010304	98.8535031879949	35.476219011268	7.12965548738552	1
Polyp2017-032	tr14	walk	Zonopropterygialis	0.498000000016532	77.570093460519	79.6846665879031	12.4321917806831	2	0.12500000000415	46.9924812045675	41.7141657072813	9.54928602310839	2	0.242000000008034	100.00000000332	62.2549282992861	6.46244684908248	1
Polyp2017-032	tr14	walk	Zonopropterygialis	0.5392000000179	78.6005830929883	65.5891514253236	12.4736721415317	3	0.187200000006214	56.0479041934774	35.9604566621107	9.11604303615176	3	0.373000000012382	99.2021276628677	79.6846665879031	9.37128152854737	1
Polyp2017-032	tr14	walk	Zonopropterygialis	0.410400000013624	73.8129496427381	100	19.4494524623954	4	0.152100000005049	57.6136363655489	18.2377186786704	9.92163702805022	3	0.352000000011685	100.00000000332	65.5891514253236	7.22936234621989	1
Polyp2017-032	tr14	walk	Zonopropterygialis	0.482900000016031	79.68646864951	59.8604479807311	10.7706496827783	2	0.249100000008269	67.3243243265592	40.4203691009337	8.23013398183827	2	0.258300000008575	88.4589041125256	100	11.8226972129149	2
Polyp2017-032	tr14	walk	Zonopropterygialis	0.446200000014812	63.0225988721486	95.0387902153835	12.9486023549925	2	0.101000000003353	28.3707865177958	15.2584827566362	6.33179128247154	2	0.233800000007761	99.0677966134581	59.8604479807311	8.50948188388183	1
Polyp2017-032	tr14	walk	Zonopropterygialis	0.406300000013488	54.7574124007396	77.352182122928	13.1835651272027	2	0.12260000000407	27.2444444453489	55.0350204044979	9.73922358047348	2	0.345200000011459	98.0681818214374	95.0387902153835	10.5466256945928	1
Polyp2017-032	tr14	walk	Zonopropterygialis	NA	NA	NA	NA	NA	NA	NA	NA	NA	NA	0.283700000009418	97.1575342498007	77.352182122928	10.8241426782557	1
Polyp2017-049	tr09	swim	Zonopropterygialis	0.0257000000008532	18.8970588241567	15.791042140468	2.36269651505096	1	NA	NA	NA	NA	NA	0.0257000000008532	47.5925925941725	15.791042140468	2.36269651505096	1
Polyp2017-049	tr09	swim	Zonopropterygialis	0.112600000003738	79.2957746505197	30.0299936563579	5.8962811182426504	2	0.0720000000023902	100.00000000332	30.0299936563579	5.22658780852243	1	0.0406000000013478	58.0000000019254	7.19976570639843	2.3510838996418	2
Polyp2017-049	tr09	swim	Zonopropterygialis	0.103600000003439	63.1707317094141	20.8710203623829	4.29603158717043	2	0.0780000000025893	100.00000000332	20.8710203623829	3.24079313732794	1	0.0256000000008498	29.7674418614533	5.33346100116372	3.14496704419899	2
Polyp2017-049	tr09	swim	Zonopropterygialis	0.12500000000415	71.839080462155	9.70071533552925	2.30204001779695	1	0.0860000000028549	100.00000000332	9.75785702916049	2.42538552766624	1	0.0390000000012947	44.318181819653	9.41288986537934	2.03225840247685	1
Polyp2017-049	tr09	swim	Zonopropterygialis	0.0717000000023802	52.7205882370442	6.28767760640915	3.35024377180179	2	0.0489000000016233	76.4062500025364	6.28767760640915	2.09755700621877	1	0.0228000000007569	31.6666666677179	3.15179754854585	2.62742730336295	2
Polyp2017-049	tr09	swim	Zonopropterygialis	0.14970000000497	88.0588235323351	12.5807793555501	3.4719933539518	2	0.0500000000016598	100.00000000332	10.5454860258959	1.92495179023966	1	0.0997000000033097	83.0833333360913	12.5807793555501	3.66026651164118	2
Polyp2017-049	tr09	swim	Zonopropterygialis	0.0873000000028981	47.9670329686253	17.4141767047937	2.32225298683429	1	0.0873000000028981	94.8913043509761	17.4141767047937	2.32225298683429	1	NA	NA	NA	NA	NA
Polyp2017-049	tr09	swim	Zonopropterygialis	0.145600000004833	84.6511627935077	15.4410324593622	2.72722956943831	1	0.0756000000025097	74.1176470612839	9.51930340733102	2.81388967313013	1	0.0700000000023238	100.00000000332	15.4410324593622	2.62753275977346	1
Polyp2017-049	tr09	swim	Zonopropterygialis	0.170000000005643	100.00000000332	27.9576348613127	3.21328999779957	1	0.0980000000032533	100.00000000332	27.9576348613127	3.74350062376787	1	0.0720000000023902	100.00000000332	9.68224804598382	2.491790905441	1
Polyp2017-049	tr09	swim	Zonopropterygialis	0.156000000005179	100.00000000332	15.0516820899212	2.40952509230824	1	0.0940000000031205	100.00000000332	11.4898607030721	2.20738653760066	1	0.0620000000020582	100.00000000332	15.0516820899212	2.72384999734391	1
Polyp2017-049	tr09	swim	Zonopropterygialis	0.111000000003685	62.3595505638679	17.2205223380769	3.41998713784935	1	0.0940000000031205	100.00000000332	17.2205223380769	3.81128579635276	1	0.0170000000005643	20.2380952387671	4.17402180136526	1.24950850318614	1
Polyp2017-049	tr09	swim	Zonopropterygialis	0.111200000003691	72.2077922101891	15.5473308752596	3.91393785588465	2	0.0548000000018192	63.7209302346732	15.5473308752596	3.27516450698412	1	0.0564000000018723	82.9411764733415	12.5713792427118	3.55066818528166	2
Polyp2017-049	tr09	swim	Zonopropterygialis	0.075700000002513	45.0595238110197	22.8462155451432	3.9758227564951	1	0.075700000002513	90.1190476220397	22.8462155451432	3.9758227564951	1	NA	NA	NA	NA	NA
Polyp2017-049	tr09	swim	Zonopropterygialis	0.0403000000013378	24.2771084345409	9.22141475275796	1.36197800931955	1	NA	NA	NA	NA	NA	0.0403000000013378	47.9761904777833	9.22141475275796	1.36197800931955	1
Polyp2017-049	tr13	walk	Zonopropterygialis	0.397200000013186	78.80952381214	100	11.4851941591968	1	0.103200000003426	49.1428571444885	47.3253892229857	4.58034891469328	1	0.29400000000976	100.00000000332	100	13.911198569615	1
Polyp2017-049	tr13	walk	Zonopropterygialis	0.48410000001607	82.8938356191901	71.6934110517452	18.9650651592668	3	0.242100000008037	70.7894736865605	72.9451485610564	17.4566267433105	3	0.242000000008034	100.00000000332	69.6111902129426	12.1217982534091	1
Polyp2017-049	tr13	walk	Zonopropterygialis	0.481600000015987	82.1843003440251	79.3901013054516	18.4853130708343	2	0.227600000007556	68.5542168697456	55.1812668378826	14.4385138966968	2	0.254000000008432	100.00000000332	79.3901013054516	11.3254295016087	1
Polyp2017-049	tr13	walk	Zonopropterygialis	0.482800000016027	68.9714285737182	68.5268996977754	16.3046721157512	3	0.191500000006357	49.8697916683222	32.893817261099	7.81291541444261	2	0.29130000000967	92.1835443068577	68.5268996977754	16.1072714388963	2
Polyp2017-049	tr13	walk	Zonopropterygialis	NA	NA	NA	NA	NA	0.27080000000899	78.7209302351713	37.553069623019	7.75255510301125	2	NA	NA	NA	NA	NA
Polyp2017-049	tr14C	walk	Zonopropterygialis	0.411100000013647	68.5166666689412	40.9371846061513	7.63758103867859	2	0.164100000005448	65.1190476212093	35.7064829213599	6.72109995089671	2	0.356000000011818	100.00000000332	60.1543532883955	5.77425824356951	1
Polyp2017-049	tr14C	walk	Zonopropterygialis	0.546800000018152	82.1021021048276	55.6786468588399	6.09366346408297	2	0.220100000007307	66.6969696991838	42.3380761555339	4.74335264415167	2	0.2470000000082	70.977011496609	40.9371846061513	5.2012335214391	1
Polyp2017-049	tr14C	walk	Zonopropterygialis	NA	NA	NA	NA	NA	0.147100000004883	78.2446808536613	24.2692028987973	4.43051165141443	2	0.326700000010845	97.2321428603706	55.6786468588399	5.27511713539302	1
Polyp2018-029	tr20	walk	Zonopropterygialis	0.218200000007243	55.3807106617369	28.2576695386073	2.12958864525343	1	0.0233000000007735	12.0103092787492	12.1041318352	1.48086521951534	1	0.0921000000030574	59.8051948071801	15.5933902587332	2.07747307346816	1
Polyp2018-029	tr20	walk	Zonopropterygialis	0.254800000008458	60.6666666686806	95.9078322270884	4.20810064445168	1	0.0541000000017959	29.4021739140195	19.5977543303929	2.7750100136939	1	0.19490000000647	97.450000003235	28.2576695386073	2.21055968482402	1
Polyp2018-029	tr20	walk	Zonopropterygialis	0.22020000000731	54.2364532037709	41.6152379506713	3.13011645415618	1	0.0489000000016233	21.8303571435818	17.6994874648825	2.09924718336477	1	0.200700000006663	85.042372884179	95.9078322270884	4.5986108577914	1
Polyp2018-029	tr20	walk	Zonopropterygialis	0.279100000009265	58.3891213408504	76.5808343262917	5.23404592885491	1	0.0483000000016034	19.958677686613	9.94246467536663	2.17166453931454	1	0.171300000005687	94.1208791240036	41.6152379506713	3.42403996245775	1
Polyp2018-029	tr20	walk	Zonopropterygialis	0.296000000009826	71.1538461562082	41.7877201873785	3.49044869940834	1	0.108900000003615	48.1858407095642	20.7966423710705	1.49224677979774	1	0.230800000007662	97.796610172738	76.5808343262917	5.8736756087933	1
Polyp2018-029	tr20	walk	Zonopropterygialis	0.24370000000809	55.6392694082397	57.6428929791298	3.95248959891801	1	0.0397000000013179	16.9658119663752	6.61379140923896	1.33000181082079	1	0.187100000006211	98.4736842137953	41.7877201873785	4.65235748960376	1
Polyp2018-029	tr20	walk	Zonopropterygialis	0.188600000006261	45.7766990306459	58.3869923837788	5.14914716377761	2	0.0155000000005145	7.04545454568844	2.84674305747115	0.811867280630218	1	0.204000000006772	100.00000000332	57.6428929791298	4.46125207253287	1
Polyp2018-029	tr20	walk	Zonopropterygialis	0.258500000008581	57.7008928590583	70.9143338633987	7.94623327001213	2	0.0445000000014772	19.0170940177253	21.3317198789098	3.78447484048484	2	0.173000000005743	90.1041666696577	58.3869923837788	4.33727988314739	1
Polyp2018-029	tr20	walk	Zonopropterygialis	0.288800000009587	63.8938053118556	74.2354247624448	7.81326317375905	2	0.0640000000021246	29.3577981661122	14.2476295335076	3.19214972473652	2	0.214000000007104	100.00000000332	70.9143338633987	7.83088706506309	1
Polyp2018-029	tr20	walk	Zonopropterygialis	NA	NA	NA	NA	NA	NA	NA	NA	NA	NA	0.224800000007463	96.0683760715652	74.2354247624448	8.22024840282351	1
Polyp2018-029	tr30	swim	Zonopropterygialis	0.117700000003907	86.5441176499318	37.5451347478556	3.04024978552595	1	0.0417000000013843	69.5000000023072	37.5451347478556	4.24209376343781	1	0.0592000000019652	64.3478260890926	4.99988367014705	0.789245993654694	1
Polyp2018-029	tr30	swim	Zonopropterygialis	0.113800000003778	72.0253164580872	15.7292564650629	1.83385843898253	2	0.0311000000010324	55.5357142875579	15.7292564650629	2.03843576656234	2	0.0760000000025229	100.00000000332	17.1113747649529	2.39207332123556	1
Polyp2018-029	tr30	swim	Zonopropterygialis	0.122800000004077	73.0952380976646	25.2933262188645	1.80174055943304	1	0.0277000000009195	65.9523809545703	2.3797724271242	0.853300469609191	1	0.0827000000027454	81.0784313752406	14.2408716021019	1.49578046474557	1
Polyp2018-029	tr30	swim	Zonopropterygialis	0.0774000000025694	29.5419847338051	21.741882680298	1.42749743493247	1	0.036300000001205	50.4166666683404	21.741882680298	2.01916814769708	1	0.095100000003157	75.476190478696	25.2933262188645	2.07630105500089	1
Polyp2018-029	tr30	swim	Zonopropterygialis	0.220000000007303	55.2763819113827	21.3049416792444	3.84253494159374	3	0.161100000005348	71.9196428595303	21.3049416792444	3.22391064344814	3	0.0411000000013644	21.6315789480865	5.30970982470975	0.910119506717826	1
Polyp2018-029	tr30	swim	Zonopropterygialis	NA	NA	NA	NA	NA	NA	NA	NA	NA	NA	0.0589000000019553	33.8505747137674	16.0991792204122	1.04549911100305	1
Polyp2018-029	tr31	swim	Zonopropterygialis	0.124199999999711	89.9999999997902	72.7171219819833	5.99495198519346	2	0.0659999999998462	99.9999999997669	72.7171219819833	5.3736277946587	1	0.00209999999999511	3.38709677418565	3.40834072535028	1.60027650670529	1
Polyp2018-029	tr31	swim	Zonopropterygialis	0.068199999999841	61.9999999998555	57.0079067550497	6.62073513477346	1	0.0459999999998928	99.9999999997669	57.0079067550497	9.10053895970819	1	0.0581999999998644	80.8333333331449	28.2746395067465	4.61733845362981	2
Polyp2018-029	tr31	swim	Zonopropterygialis	0.0709999999998345	63.3928571427094	39.6357676784582	4.86537775245188	1	0.0519999999998788	86.6666666664647	39.6357676784582	6.1212178077528	1	0.0221999999999483	34.6874999999192	6.6707802573718	1.49774089082754	1
Polyp2018-029	tr31	swim	Zonopropterygialis	0.116499999999728	91.0156249997879	27.6697709506284	3.07985953129978	1	0.0464999999998916	80.1724137929166	27.6697709506284	3.89149804321053	1	0.0189999999999557	36.5384615383764	5.71180390762304	1.42829412499739	1
Polyp2018-029	tr31	swim	Zonopropterygialis	0.109699999999744	92.9661016946985	36.7765853528146	3.38693263880513	1	0.0519999999998788	99.9999999997668	36.7765853528146	5.30555392139303	1	0.0699999999998368	99.999999999767	20.8852886275061	2.53474116927515	1
Polyp2018-029	tr31	swim	Zonopropterygialis	0.0543999999998732	37.2602739725159	18.8256707820186	1.81739860137387	1	0.0430999999998995	51.3095238094042	18.8256707820186	2.0070055361199	1	0.0576999999998655	87.4242424240386	14.0131403071294	1.6503154205516	1
Polyp2018-029	tr31	swim	Zonopropterygialis	0.103399999999759	77.1641791042978	100	5.06127554796737	1	0.0505999999998821	81.6129032256162	100	7.98666659851463	1	0.0112999999999737	18.2258064515704	6.26647923893818	1.09244025345498	1
Polyp2018-029	tr31	swim	Zonopropterygialis	NA	NA	NA	NA	NA	NA	NA	NA	NA	NA	0.0527999999998769	73.3333333331625	90.0981722107615	2.55160019784335	1
Polyp2018-029	tr31	swim	Zonopropterygialis	0.0420999999999019	27.3376623375986	5.83586384634995	1.26148036278608	1	NA	NA	NA	NA	NA	NA	NA	NA	NA	NA
Polyp2018-029	tr31	swim	Zonopropterygialis	0.0972999999997732	63.181818181671	44.0814548915459	3.89916642870125	1	NA	NA	NA	NA	NA	0.0420999999999019	50.1190476189308	5.83586384634995	1.26148036278608	1
Polyp2018-081	tr01	swim	Zonopropterygialis	0.16810000000558	83.2178217849408	7.55738634195145	2.18081555426521	2	0.0800000000026557	100.00000000332	7.55738634195145	1.19783742241781	1	0.0881000000029246	72.2131147564956	6.46855451525631	1.90465746028987	2
Polyp2018-081	tr01	swim	Zonopropterygialis	0.151500000005029	73.5436893228297	5.79779555116481	1.78084173105146	2	0.104000000003452	100.00000000332	5.60223268219236	1.09364216633509	1	0.0475000000015768	46.5686274525263	5.8275893295795	1.845401793353	2
Polyp2018-081	tr01	swim	Zonopropterygialis	0.205100000006809	92.3873873904543	14.797702705505	3.68742735059957	2	0.12200000000405	100.00000000332	9.87804728435317	1.74832976458428	1	0.0831000000027586	83.1000000027586	14.797702705505	2.84287797785463	2
Polyp2018-081	tr01	swim	Zonopropterygialis	0.186900000006204	69.7388059724644	8.17767620969007	3.10616416587554	2	0.0760000000025229	100.00000000332	8.17767620969007	1.90241081440944	1	0.110900000003681	57.7604166685841	6.83769526204102	2.57662439663041	2
Polyp2018-081	tr01	swim	Zonopropterygialis	0.157600000005232	88.5393258456358	13.1553488918868	3.40532614453237	2	0.107300000003562	99.3518518551499	9.79533505246957	1.72335727433739	1	0.0502000000016665	71.7142857166663	13.1553488918868	1.68196887019498	1
Polyp2018-081	tr01	swim	Zonopropterygialis	NA	NA	NA	NA	NA	0.0890000000029545	82.4074074101431	8.37139566950041	2.53136694975213	2	NA	NA	NA	NA	NA
Polyp2018-081	tr02	walk	Zonopropterygialis	0.461900000015333	82.482142859881	75.6170075812037	13.7075969340743	2	0.175900000005839	64.1970802941019	43.2016018481085	12.1617003098824	2	0.286000000009494	100.00000000332	75.6170075812037	9.94771351912548	1
Polyp2018-081	tr02	walk	Zonopropterygialis	0.457600000015191	87.6628352519522	100	17.4390385437372	3	0.19160000000636	74.8437500024846	35.7398748347783	15.9548278638023	3	0.26600000000883	100.00000000332	100	9.50587085531214	1
Polyp2018-081	tr02	walk	Zonopropterygialis	0.51000000001693	95.8646616573178	83.8570172244116	13.8821609672667	2	0.184000000006108	89.3203883524797	26.1839861107308	9.95936291941583	2	0.326000000010822	100.00000000332	83.8570172244116	11.0986410589039	1
Polyp2018-081	tr02	walk	Zonopropterygialis	0.450000000014938	88.582677168295	74.2280025780939	23.0901666245538	3	0.19610000000651	89.1363636393226	56.2620459383762	12.855511878818	2	0.253800000008425	88.1250000029255	74.2280025780939	10.2346547457359	1
Polyp2018-081	tr02	walk	Zonopropterygialis	0.448300000014882	80.9205776200148	57.2484216116167	19.4216385884125	3	0.137000000004548	60.619469028561	21.7863168771216	9.41209886536888	2	0.311200000010331	94.8780487836374	57.2484216116167	10.0095397230436	1
Polyp2018-081	tr02	walk	Zonopropterygialis	0.586600000019473	96.1639344294218	67.8966710294442	11.015705405101	2	0.232000000007702	100.00000000332	38.5620118722711	6.04076268968189	1	0.354600000011771	93.8095238126379	67.8966710294442	11.7922448492891	2
Polyp2018-081	tr02	walk	Zonopropterygialis	0.369500000012266	63.2705479473058	53.1973837004474	12.4092560295233	2	0.0600000000019918	22.0588235301441	15.0100439276689	9.28973330390619	2	0.309500000010274	99.1987179520109	53.1973837004474	9.00706112465183	1
Polyp2018-081	tr02	walk	Zonopropterygialis	0.474300000015745	74.1093750024602	55.9289346396589	23.5154296743543	4	0.212500000007054	67.6751592379154	45.9830683631949	15.1630409543653	3	0.261800000008691	80.3067484689237	55.9289346396589	11.0062099973253	2
Polyp2018-081	tr02	walk	Zonopropterygialis	0.39250000001303	48.5767326748799	37.9784088554663	15.2082358581342	3	0.12200000000405	27.4774774783896	25.3341271290277	9.71322089602252	2	0.270400000008976	74.2857142881802	37.9784088554663	5.49501496211171	1
Polyp2018-081	tr04	swim	Zonopropterygialis	0.077900000002586	40.1546391765907	26.5500814181986	6.88370737157985	2	0.0131000000004349	19.8484848491437	5.36926004975287	1.71764285177173	1	0.0647000000021478	50.546875001678	26.5500814181986	5.16606451980812	1
Polyp2018-081	tr04	swim	Zonopropterygialis	0.046000000001527	31.5068493161144	36.7983534605069	9.34832119547018	2	0.00240000000007967	2.92682926838985	6.50156502334864	4.06597866370131	1	0.0435000000014441	67.9687500022563	36.7983534605069	5.28234253176887	1
Polyp2018-081	tr04	swim	Zonopropterygialis	0.132000000004382	100.00000000332	34.8381156674825	5.36031876736968	1	0.0580000000019254	100.00000000332	21.8136426518086	4.78687197016932	1	0.0740000000024565	100.00000000332	34.8381156674825	5.79772168180148	1
Polyp2018-081	tr04	swim	Zonopropterygialis	0.12380000000411	81.4473684237564	23.3783414442655	12.5579359258881	3	0.0445000000014772	74.1666666691288	23.3783414442655	6.88539918964658	2	0.0793000000026325	86.1956521767744	22.3812322125749	8.32126003924685	2
Polyp2018-081	tr04	swim	Zonopropterygialis	NA	NA	NA	NA	NA	0.066000000002191	100.00000000332	25.1036773011035	4.73466812767981	1	NA	NA	NA	NA	NA
Polyp2017-032	tr12	swim	Abductor	0.0822000000027288	35.1282051293713	56.8961377749758	4.25486848834834	1	NA	NA	NA	NA	NA	0.0822000000027288	91.3333333363653	56.8961377749758	4.25486848834834	1
Polyp2017-032	tr12	swim	Abductor	0.184700000006131	73.8800000024526	11.2783554733608	2.38439308506887	2	0.0127000000004216	16.2820512825918	0.967434956264923	0.813831796409933	2	0.17200000000571	100.00000000332	11.2783554733608	1.94076879580197	1
Polyp2017-032	tr12	swim	Abductor	0.120300000003994	60.7575757595927	15.6099137618415	3.00533627103146	2	0.0256000000008498	35.5555555567359	3.78927047461571	0.810087207212319	1	0.0946000000031404	75.0793650818574	15.6099137618415	2.19524906381914	1
Polyp2017-032	tr12	swim	Abductor	0.112800000003745	64.0909090930367	21.0284563266213	3.93365857148622	2	0.00680000000022574	9.71428571460819	1.13726385707396	0.593861991463773	2	0.106000000003519	100.00000000332	21.0284563266213	3.48062562549824	1
Polyp2017-032	tr12	swim	Abductor	0.200300000006649	72.5724637705251	10.6128250954943	2.11613811100123	2	0.0243000000008067	28.2558139544264	1.86166873690488	0.765686817552078	1	0.175900000005839	92.5789473714944	10.6128250954943	1.35045129344915	1
Polyp2017-032	tr12	swim	Abductor	0.16960000000563	65.7364341107094	10.620133132905	2.5802591561839	2	0.0176000000005843	17.9591836740656	1.45865520275003	0.769094763578054	1	0.151900000005043	94.9375000031516	10.620133132905	1.81116439260584	1
Polyp2017-032	tr12	swim	Abductor	0.120300000003994	52.3043478278232	16.0728132619501	2.7530890159237	2	0.0109000000003618	10.6862745101587	2.03892704708944	0.552138234991154	1	0.109300000003628	85.3906250028346	16.0728132619501	2.20095078093254	1
Polyp2017-032	tr12	swim	Abductor	0.133200000004422	59.4642857162597	7.76266465598436	2.54907976026193	2	0.021600000000717	20.3773584912425	1.55339662477553	0.68356283130929	1	0.111500000003701	94.4915254268655	7.76266465598436	1.86551692895264	1
Polyp2017-032	tr12	swim	Abductor	0.161300000005355	70.1304347849369	12.1038278218267	2.41745175361536	2	0.0233000000007735	25.3260869573625	3.07056183514421	1.18937070931107	2	0.138000000004581	100.00000000332	12.1038278218267	1.64016817335302	1
Polyp2017-032	tr12	swim	Abductor	0.129700000004306	62.9611650506338	20.2315430843671	3.4561489294957	2	0.0189000000006274	23.6250000007842	1.94327324518357	0.578722267993686	1	0.110700000003675	87.8571428600595	20.2315430843671	2.87742666150201	1
Polyp2017-032	tr12	swim	Abductor	0.143800000004774	65.9633027544832	16.1646986295529	2.94860864137684	2	0.00880000000029213	10.7317073174294	1.52749379347649	0.740686756700092	1	0.134900000004478	99.1911764738809	16.1646986295529	2.20792188467675	1
Polyp2017-032	tr12	swim	Abductor	0.146900000004877	62.2457627139308	8.97599930904407	2.67338239121966	2	0.0561000000018623	59.6808510658111	7.65026977983743	1.13884730670309	1	0.0907000000030109	63.8732394387401	8.97599930904407	1.53453508451657	1
Polyp2017-032	tr12	swim	Abductor	0.0787000000026126	29.5864661663957	5.21608532903247	0.699902980198206	1	NA	NA	NA	NA	NA	0.0787000000026126	47.4096385557907	5.21608532903247	0.699902980198206	1
Polyp2017-032	tr12	swim	Abductor	0.109700000003642	56.5463917544545	17.8218910171577	2.31563514686245	1	NA	NA	NA	NA	NA	0.109700000003642	96.2280701786331	17.8218910171577	2.31563514686245	1
Polyp2017-032	tr12	swim	Abductor	0.104700000003476	49.857142858798	19.1743748056331	3.54490907829144	2	0.0139000000004614	15.4444444449571	1.95851430832384	0.59203969152576	1	0.0907000000030109	75.5833333358427	19.1743748056331	2.95286938676568	1
Polyp2017-032	tr12	swim	Abductor	0.114300000003794	49.2672413809458	8.2086852320088	2.11741674101209	2	0.00540000000017926	6.58536585387712	0.948113462477722	0.510808758796206	1	0.108800000003612	72.5333333357412	8.2086852320088	1.60660798221588	1
Polyp2017-032	tr12	swim	Abductor	NA	NA	NA	NA	NA	0.0224000000007436	22.4000000007436	2.18212316118431	0.794564705448681	1	NA	NA	NA	NA	NA
Polyp2017-032	tr13b	walk	Abductor	0.397900000013209	48.1719128345289	34.3981420357357	10.6493498514535	3	0.350600000011639	67.164750960084	34.3981420357357	6.46924385002336	2	NA	NA	NA	NA	NA
Polyp2017-032	tr13b	walk	Abductor	0.458300000015214	64.9150141664609	96.7186414287069	13.3819724520852	2	0.357900000011881	85.6220095722204	96.7186414287069	8.76015406311756	1	0.0472000000015669	15.5263157899891	32.6264497531978	4.18010600143015	1
Polyp2017-032	tr13b	walk	Abductor	0.328200000010895	53.6274509821724	100	11.0751010688006	2	0.290300000009637	97.4161073857842	100	8.6871064302084	1	0.10030000000333	34.826388890045	26.8616821190584	4.62181838896765	1
Polyp2017-032	tr13b	walk	Abductor	NA	NA	NA	NA	NA	0.29400000000976	90.1840490827484	65.1580033959923	7.0480902740816	1	0.0378000000012548	12.0382165609092	19.0324895824144	2.3879946385922	1
Polyp2017-032	tr14	walk	Abductor	0.270000000008963	42.0560747677513	97.1413878759373	11.1786710920809	3	0.213500000007087	80.2631578974013	97.1413878759373	7.54375428794145	2	0.19340000000642	79.9173553745538	47.3843381788818	7.42798146285675	2
Polyp2017-032	tr14	walk	Abductor	0.371700000012339	54.1836734711865	73.6656480484074	8.32917286533025	2	0.294400000009773	88.1437125777763	73.6656480484074	5.14497930840866	1	0.0564000000018723	15.000000000498	23.3743679598397	3.63491680413948	1
Polyp2017-032	tr14	walk	Abductor	0.309400000010271	55.6474820162358	54.9255952969389	11.7316074949669	3	0.234100000007771	88.6742424271861	54.9255952969389	7.43605741668294	2	0.0772000000025628	21.9318181825462	21.8407163557088	3.18419355692159	1
Polyp2017-032	tr14	walk	Abductor	0.397700000013202	65.6270627084492	70.8735988215932	11.0778357722611	2	0.351500000011669	95.0000000031536	70.8735988215932	7.80244497949943	1	0.0753000000024997	25.7876712337328	34.9265361419457	4.95476117459334	2
Polyp2017-032	tr14	walk	Abductor	0.349900000011615	49.4209039564429	66.0866700731192	7.150412033942	2	0.307900000010221	86.488764047815	66.0866700731192	5.00066564663672	1	0.0461000000015304	19.5338983057332	29.5102749943009	3.2753907927617	1
Polyp2017-032	tr14	walk	Abductor	0.488400000016213	65.8221024280611	63.5090556740374	8.34681792890132	2	0.414600000013763	92.1333333363918	63.5090556740374	4.83756342953429	1	0.0419000000013909	11.9034090913042	11.4344835087316	2.14974638730528	1
Polyp2017-032	tr14	walk	Abductor	NA	NA	NA	NA	NA	NA	NA	NA	NA	NA	0.0737000000024466	25.2397260282352	24.9359089157302	3.50925449936703	1
Polyp2017-049	tr09	swim	Abductor	0.0859000000028516	56.5131578966129	46.5350313630356	5.24588426154111	1	0.0278000000009229	32.3255813964219	15.1900372455499	2.33081955565886	1	0.0581000000019287	88.0303030332253	46.5350313630356	6.64161131137859	1
Polyp2017-049	tr09	swim	Abductor	0.0567000000018822	35.4375000011764	17.7804973173444	2.32194103550112	1	NA	NA	NA	NA	NA	0.0567000000018822	72.6923076947209	17.7804973173444	2.32194103550112	1
Polyp2017-049	tr09	swim	Abductor	0.078200000002596	57.5000000019088	30.6778000343719	3.96743251565409	1	0.0298000000009893	36.3414634158406	9.12703839305673	1.95791973513068	1	0.0484000000016067	89.629629632605	30.6778000343719	5.21139095098783	1
Polyp2017-049	tr09	swim	Abductor	0.0842000000027952	59.2957746498557	29.6255747463662	3.39684787093923	1	0.0263000000008731	36.5277777789903	14.852804485567	2.15032947096962	1	0.0579000000019221	82.7142857170316	29.6255747463662	3.96324634731747	1
Polyp2017-049	tr09	swim	Abductor	0.0812000000026956	49.5121951235948	37.194074142853	4.78545534355322	1	0.00680000000022574	8.71794871823813	0.71976541964241	0.215389035980555	1	0.0744000000024698	86.5116279098486	37.194074142853	5.20208013459601	1
Polyp2017-049	tr09	swim	Abductor	0.0611000000020283	35.1149425299013	7.81975828142991	1.73246411099562	1	NA	NA	NA	NA	NA	0.0611000000020283	69.4318181841231	7.81975828142991	1.73246411099562	1
Polyp2017-049	tr09	swim	Abductor	0.0939000000031172	69.0441176493508	42.2485429631598	4.31125614829588	1	0.0253000000008399	39.5312500013123	5.72587236200959	1.10393311044274	1	0.0686000000022773	95.2777777809406	42.2485429631598	5.49018444680508	1
Polyp2017-049	tr09	swim	Abductor	0.0925000000030707	54.4117647076887	39.4406710837735	5.0820683516838	1	NA	NA	NA	NA	NA	0.0925000000030707	77.0833333358922	39.4406710837735	5.0820683516838	1
Polyp2017-049	tr09	swim	Abductor	0.0995000000033031	54.6703296721446	63.0191618124845	4.64159207363213	1	0.00950000000031537	10.3260869568645	1.57968697874432	0.511222409331993	1	0.0900000000029877	100.00000000332	63.0191618124845	5.07602051265686	1
Polyp2017-049	tr09	swim	Abductor	0.0873000000028981	50.7558139551732	59.0782340096937	7.66816350747198	2	0.0173000000005743	16.9607843142885	3.93116508527794	1.64439631600797	2	0.0700000000023238	100.00000000332	59.0782340096937	8.33965111975574	1
Polyp2017-049	tr09	swim	Abductor	0.0858000000028483	50.4705882369696	32.6733911305308	5.97418248330725	2	0.0138000000004581	14.0816326535287	2.85079244418967	1.58021870805272	2	0.0720000000023902	100.00000000332	32.6733911305308	5.73753792129279	1
Polyp2017-049	tr09	swim	Abductor	0.0865000000028715	55.4487179505587	29.5832550178681	5.74316816920099	2	0.0245000000008133	26.0638297880992	14.4601802352084	2.35479755421235	2	0.0620000000020582	100.00000000332	29.5832550178681	6.78340762183627	1
Polyp2017-049	tr09	swim	Abductor	0.106000000003519	59.5505617997297	43.2093805579937	5.74362333877438	2	0.0220000000007303	23.4042553199259	3.0915815660286	1.32779381263532	2	0.0840000000027885	100.00000000332	43.2093805579937	6.03278281643521	1
Polyp2017-049	tr09	swim	Abductor	0.0842000000027952	54.6753246771396	38.2428387448958	6.41435754510323	2	0.0192000000006374	22.3255813960899	2.52212840101361	1.34978227783301	2	0.0650000000021578	95.5882352972908	38.2428387448958	7.15017319989115	1
Polyp2017-049	tr09	swim	Abductor	0.0920000000030541	54.7619047637228	26.8685295405795	3.24909872691484	1	0.00890000000029545	10.5952380955899	1.68181704945642	0.507113678437921	1	0.0831000000027586	98.9285714318554	26.8685295405795	3.544405003578	1
Polyp2017-049	tr09	swim	Abductor	0.0880000000029213	53.0120481945309	55.6863506188847	7.48474303425231	1	0.0183000000006075	22.3170731714725	2.24378084203268	0.56437385008314	1	0.0697000000023138	82.9761904789454	55.6863506188847	9.29917349008112	1
Polyp2017-049	tr13	walk	Abductor	0.204300000006782	40.5357142870599	51.9098882178305	6.71555204692662	4	0.0799000000026524	38.0476190488821	14.2311704295881	3.95150222906449	2	0.124300000004126	42.2789115660294	51.9098882178305	2.76404981786213	2
Polyp2017-049	tr13	walk	Abductor	0.232000000007702	39.726027398579	74.2186438010121	9.09123300516443	2	0.149800000004973	43.8011695920973	74.2186438010121	5.97727684393654	1	0.0821000000027254	33.925619835837	19.8219161877947	3.11395616122789	1
Polyp2017-049	tr13	walk	Abductor	0.336600000011174	57.4402730394495	100	9.84674050437186	2	0.250600000008319	75.4819277133491	100	6.5301435243357	1	0.0859000000028516	33.8188976389179	74.0252690794661	3.31659698003616	1
Polyp2017-049	tr13	walk	Abductor	0.454400000015085	64.9142857164407	81.133658823085	13.2574368570709	2	0.317600000010543	82.708333336079	78.2985516971369	7.31660012672147	1	0.136700000004538	43.2594936723222	81.133658823085	5.94083673034944	1
Polyp2017-049	tr13	walk	Abductor	NA	NA	NA	NA	NA	0.134200000004455	39.0116279082718	96.692307989683	10.0159451391444	2	NA	NA	NA	NA	NA
Polyp2017-049	tr14C	walk	Abductor	0.262900000008727	43.8166666681212	92.7757848786084	7.93784695254047	2	0.11930000000396	47.3412698428414	92.7757848786084	5.22315063885393	1	0.284000000009428	79.7752809015247	46.6750855101265	6.03417790550452	4
Polyp2017-049	tr14C	walk	Abductor	0.131600000004369	19.7597597604157	10.8731579631721	2.26211398897573	2	NA	NA	NA	NA	NA	0.143500000004764	41.2356321852769	65.729977611925	2.71469631368653	1
Polyp2017-049	tr14C	walk	Abductor	NA	NA	NA	NA	NA	0.139600000004634	74.2553191514012	73.2153546322008	3.15265170801129	1	0.131600000004369	39.1666666679669	10.8731579631721	2.26211398897573	2
Polyp2018-029	tr20	walk	Abductor	0.131700000004372	33.4263959401959	36.6689662850524	9.71006939784563	2	0.0617000000020482	31.804123712396	21.5319407416	4.97485646372109	1	0.138800000004608	90.1298701328621	41.6908741312997	12.969995399762	2
Polyp2018-029	tr20	walk	Abductor	0.164300000005454	39.1190476203462	42.7530063187688	12.8149526299919	3	0.051000000001693	27.7173913052679	28.9731530655952	3.8162997105044	1	0.0699000000023204	34.9500000011602	36.6689662850524	4.73521293412453	1
Polyp2018-029	tr20	walk	Abductor	0.182000000006042	44.8275862083847	81.2709673505931	11.5273058148667	2	0.0994000000032997	44.3750000014731	29.0132945884523	4.0947158196818	1	0.113200000003758	47.9661016965076	42.7530063187688	8.9986529194875	2
Polyp2018-029	tr20	walk	Abductor	0.202100000006709	42.280334729437	85.1427514786537	12.7471349713981	2	0.0875000000029047	36.1570247945887	85.1427514786537	7.54961477634057	1	0.0825000000027387	45.3296703311751	81.2709673505931	7.43258999518494	1
Polyp2018-029	tr20	walk	Abductor	0.158300000005255	38.0528846166478	53.4320671021808	12.8917358872717	2	0.0778000000025827	34.4247787622047	28.9762509118422	4.92713595085835	1	0.114500000003801	48.5169491541529	34.8350801587106	5.19752019505751	1
Polyp2018-029	tr20	walk	Abductor	0.259100000008601	59.1552511435162	66.6513193104884	16.0646894301208	2	0.140100000004651	59.8717948737824	66.6513193104884	10.1883992315988	1	0.080400000002669	42.315789475089	53.4320671021808	7.96459993641333	1
Polyp2018-029	tr20	walk	Abductor	0.211700000007028	51.3834951473368	60.6920910208585	14.7735089905995	2	0.118200000003924	53.7272727290564	60.6920910208585	7.21081646141111	1	0.118900000003947	58.284313727425	40.782343483117	5.87629019852199	1
Polyp2018-029	tr20	walk	Abductor	0.287900000009557	64.2633928592762	84.1366252561477	18.8523216876074	3	0.14880000000494	63.5897435918545	36.2196617150555	6.47888842659689	1	0.0934000000031006	48.6458333349482	56.3716521067922	7.56269252918834	1
Polyp2018-029	tr20	walk	Abductor	0.255000000008465	56.4159292054126	71.5160844197247	20.4308792195092	3	0.128100000004252	58.7614678918589	71.5160844197247	8.40210551243491	1	0.139000000004614	64.9532710301936	84.1366252561477	12.3734332610105	2
Polyp2018-029	tr20	walk	Abductor	NA	NA	NA	NA	NA	NA	NA	NA	NA	NA	0.126800000004209	54.188034189833	66.4011184590828	12.0287737070743	2
Polyp2018-029	tr30	swim	Abductor	0.136000000004515	100.00000000332	79.972127400298	12.0544791185417	1	0.0600000000019918	100.00000000332	38.0420083873457	8.62802332856928	1	0.0920000000030541	100.00000000332	77.6841236072319	12.5061691762533	1
Polyp2018-029	tr30	swim	Abductor	0.105900000003516	67.0253164579212	100	16.6024339943811	2	0.0215000000007137	38.3928571441317	14.4896469798586	3.18324659432237	1	0.0760000000025229	100.00000000332	79.972127400298	14.7315715185099	1
Polyp2018-029	tr30	swim	Abductor	0.156800000005205	93.3333333364317	55.7786381685615	16.6492108350883	2	0.0420000000013943	100.00000000332	23.6427650732915	5.50185884293272	1	0.0843000000027985	82.647058826273	100	13.4191874000588	1
Polyp2018-029	tr30	swim	Abductor	0.19400000000644	74.0458015291756	54.4459822676267	12.7334621542192	2	0.0580000000019254	80.5555555582298	17.9203903712746	4.02858221719239	1	0.114800000003811	91.1111111141357	55.7786381685615	16.3786288676895	2
Polyp2018-029	tr30	swim	Abductor	0.104900000003482	26.3567839204729	78.0094869614271	17.6399624595488	2	0.104900000003482	46.8303571444117	78.0094869614271	17.6399624595488	2	0.135900000004511	71.5263157918481	54.4459822676267	8.7048799370268	1
Polyp2018-029	tr31	swim	Abductor	0.0688999999998394	53.8281249998746	71.9551519991593	11.5981486042833	1	0.00969999999997739	16.7241379309955	5.83024921101831	1.91638828540518	1	NA	NA	NA	NA	NA
Polyp2018-029	tr31	swim	Abductor	0.0630999999998529	53.4745762710618	67.0539695002613	12.1898658455767	1	NA	NA	NA	NA	NA	0.059199999999862	84.5714285712315	71.9551519991593	13.1835230931736	1
Polyp2018-029	tr31	swim	Abductor	0.126099999999706	86.3698630134974	94.8618560645522	18.301403754022	2	0.0640999999998506	76.309523809346	30.2339116072366	11.9982534754119	2	0.0630999999998529	95.6060606058377	67.0539695002613	12.1898658455767	1
Polyp2018-029	tr31	swim	Abductor	0.127299999999703	94.9999999997786	71.5642142570552	9.25914008957635	1	0.0619999999998555	99.9999999997668	28.8993684096468	6.86126388262277	1	0.0619999999998555	99.999999999767	94.8618560645522	15.0844328431559	1
Polyp2018-029	tr31	swim	Abductor	NA	NA	NA	NA	NA	NA	NA	NA	NA	NA	0.0652999999998478	90.6944444442331	71.5642142570552	11.5180454825535	1
Polyp2018-029	tr31	swim	Abductor	0.0582999999998641	37.8571428570546	59.7900424626266	13.783240668108	1	NA	NA	NA	NA	NA	NA	NA	NA	NA	NA
Polyp2018-029	tr31	swim	Abductor	0.0857999999998	55.7142857141559	38.8339727875051	7.67675244746936	1	NA	NA	NA	NA	NA	0.0582999999998641	69.4047619046001	59.7900424626266	13.783240668108	1
Polyp2018-081	tr01	swim	Abductor	0.0939000000031172	46.4851485163946	0.956299269319831	0.811105001189862	3	0.0256000000008498	32.0000000010623	0.956299269319831	0.237454496793293	1	0.068200000002264	55.901639346118	0.941105591669421	0.573650504396569	2
Polyp2018-081	tr01	swim	Abductor	0.155300000005155	75.3883495170657	1.82287488439131	0.492458578703618	2	0.0630000000020914	60.576923078934	0.933163764522375	0.426906581328584	2	0.092300000003064	90.4901960814354	1.82287488439131	0.295217689059285	1
Polyp2018-081	tr01	swim	Abductor	0.100500000003336	45.2702702717731	1.96553605345098	0.783608668237537	3	0.0220000000007303	18.0327868858445	0.723236770456257	0.210238524327382	1	0.0784000000026026	78.4000000026025	1.96553605345098	0.573370143910155	2
Polyp2018-081	tr01	swim	Abductor	0.236800000007861	88.3582089581571	2.44265257498784	0.76835624478941	2	0.0760000000025229	100.00000000332	2.44265257498784	0.679357468908671	1	0.160800000005338	83.7500000027802	1.75499147515515	0.619426917621153	2
Polyp2018-081	tr01	swim	Abductor	0.153100000005082	86.0112359579114	1.07204176957997	0.583015909204494	2	0.0831000000027586	76.9444444469987	1.07204176957997	0.597585905739377	2	0.0700000000023238	100.00000000332	1.03219242858599	0.26022986215255	1
Polyp2018-081	tr01	swim	Abductor	NA	NA	NA	NA	NA	0.108000000003585	100.00000000332	1.12999772630558	0.247874178950856	1	NA	NA	NA	NA	NA
Polyp2018-081	tr02	walk	Abductor	0.421100000013979	75.1964285739248	11.9600472519865	4.25335716578734	4	0.22170000000736	80.9124087618101	11.3367856110113	1.93747717467944	2	0.199300000006616	69.685314687628	11.9600472519865	2.3158799911079	2
Polyp2018-081	tr02	walk	Abductor	0.31420000001043	60.1915708832242	10.7125094595205	3.26356894629376	3	0.208400000006918	81.4062500027024	10.7125094595205	1.37643886601777	1	0.105700000003509	39.7368421065823	9.42489494588344	1.88713008027599	2
Polyp2018-081	tr02	walk	Abductor	0.449600000014925	84.5112781982942	11.2337072399791	3.45302073319964	3	0.206000000006838	100.00000000332	11.2337072399791	1.52903657987117	1	0.243600000008087	74.7239263828487	8.4838804906739	2.99873371309387	3
Polyp2018-081	tr02	walk	Abductor	0.282100000009365	55.5314960648356	100	6.33163284336308	2	0.214900000007134	97.6818181850608	100	4.54913737298108	1	0.0671000000022275	23.2986111118846	9.30638296787604	1.782495470382	1
Polyp2018-081	tr02	walk	Abductor	0.239100000007937	43.1588447667757	11.7313835455808	4.09654517490795	3	0.184500000006125	81.637168144303	11.7313835455808	2.5398199823554	2	0.0545000000018092	16.6158536590882	5.33908496957155	1.55672519255255	1
Polyp2018-081	tr02	walk	Abductor	0.355900000011815	58.3442622970188	21.4008804028738	2.94602267708813	2	0.232000000007702	100.00000000332	21.4008804028738	2.19658169998719	1	0.123900000004113	32.7777777788659	14.0842903125891	2.31459429555185	2
Polyp2018-081	tr02	walk	Abductor	0.225700000007492	38.6472602752556	6.40560565646756	4.65756492378361	5	0.155600000005165	57.2058823548403	4.57453224281844	2.78610181845274	3	0.0700000000023238	22.4358974366422	6.40560565646756	1.87146310533087	2
Polyp2018-081	tr02	walk	Abductor	0.31780000001055	49.6562500016484	11.9460434700769	2.30653983190406	2	0.267300000008873	85.1273885378578	11.9460434700769	1.36276869641411	1	0.0504000000016731	15.4601226998997	3.79441809360798	0.943771135489952	1
Polyp2018-081	tr02	walk	Abductor	0.381100000012651	47.1658415857241	31.143909291428	4.63003394336919	4	0.337800000011214	76.0810810836067	31.143909291428	3.96840143351491	3	0.0432000000014341	11.8681318685258	3.18643822499997	0.661632509854281	1
Polyp2018-081	tr04	swim	Abductor	0.146000000004847	100.00000000332	6.27937028446686	0.716372225420858	1	0.0780000000025893	100.00000000332	4.27679810585981	0.82164792074449	1	0.0680000000022574	100.00000000332	6.27937028446686	0.595233174417534	1
Polyp2018-081	tr04	swim	Abductor	0.092700000003077307	69.1791044799084	5.73903942076291	0.652012344142836	1	0.0600000000019918	100.00000000332	5.73903942076291	0.677059958679712	1	0.0327000000010855	44.1891891906561	2.49247728875165	0.604610549379633	1
Polyp2018-081	tr04	swim	Abductor	0.0474000000015735	24.4329896915327	4.50951376951733	1.00143653050991	1	NA	NA	NA	NA	NA	0.0474000000015735	37.0312500012293	4.50951376951733	1.00143653050991	1
Polyp2018-081	tr04	swim	Abductor	0.101700000003376	69.6575342488877	2.41390834574533	0.867554518935987	2	0.0377000000012515	45.9756097576238	1.6668668968338	0.906026593946992	2	0.0640000000021246	100.00000000332	2.41390834574533	0.542215103579667	1
Polyp2018-081	tr04	swim	Abductor	0.11870000000394	89.9242424272276	4.08673720466954	1.14606621730214	2	0.0479000000015901	82.5862068992932	3.26490711372723	0.636794092068849	1	0.070700000002347	95.5405405437122	4.08673720466954	0.509272125233293	1
Polyp2018-081	tr04	swim	Abductor	0.114300000003794	75.1973684235489	5.93558246446475	1.67031303718396	2	0.0349000000011586	58.1666666685977	5.93558246446475	1.21820122281642	1	0.0793000000026325	86.1956521767744	1.91870821767744	0.452111814367543	1
Polyp2018-081	tr04	swim	Abductor	NA	NA	NA	NA	NA	0.066000000002191	100.00000000332	6.38281678122587	1.10447052624392	1	NA	NA	NA	NA	NA
Polyp2017-032	tr12	swim	Coracometapterygialis	0.0791000000026258	33.803418804541	28.5846769163918	1.85549815337326	1	NA	NA	NA	NA	NA	0.0791000000026258	87.8888888918065	28.5846769163918	1.85549815337326	1
Polyp2017-032	tr12	swim	Coracometapterygialis	0.212800000007064	85.1200000028257	18.4859717998711	2.43518954290761	2	0.0465000000015436	59.6153846173636	13.8014077550792	1.19136523900351	1	0.166200000005517	96.6279069799519	18.4859717998711	1.2438243039041	1
Polyp2017-032	tr12	swim	Coracometapterygialis	0.164200000005451	82.9292929320459	33.4818936992581	3.8227671902203	2	0.0720000000023902	100.00000000332	33.4818936992581	2.94632476411146	1	0.0922000000030607	73.1746031770323	10.872800402638	1.20293354257235	2
Polyp2017-032	tr12	swim	Coracometapterygialis	0.145700000004837	82.784090911839	21.9875174534206	4.1595766453924	2	0.045700000001517103	65.2857142878815	20.4242706665238	2.39546117138334	1	0.0999000000033163	94.2452830219966	21.9875174534206	1.76411547400907	1
Polyp2017-032	tr12	swim	Coracometapterygialis	0.174600000005796	63.2608695673175	18.6982373864082	3.23684160894535	3	0.0608000000020184	70.6976744209516	18.6982373864082	1.83996287122508	1	0.113700000003774	59.8421052651445	4.93625086517125	1.39687873772027	2
Polyp2017-032	tr12	swim	Coracometapterygialis	0.129700000004306	50.2713178311262	9.02394262013178	2.0711717935155	3	0.0392000000013013	40.0000000013278	9.02394262013178	0.855080091661961	1	0.090400000003001	56.5000000018756	4.17165694854376	1.21609170185354	2
Polyp2017-032	tr12	swim	Coracometapterygialis	0.161500000005361	70.2173913066787	8.59542779748397	2.54283599872413	3	0.0600000000019918	58.8235294137174	8.59542779748397	1.34582358326205	1	0.101400000003366	79.2187500026297	4.09681152620819	1.19701241546207	2
Polyp2017-032	tr12	swim	Coracometapterygialis	0.0871000000028914	38.8839285727194	5.78322606847683	1.74146344338122	2	0.0489000000016233	46.1320754732296	5.78322606847683	0.636848527535091	1	0.0381000000012648	32.2881355942922	5.71322281074718	1.10461491584613	1
Polyp2017-032	tr12	swim	Coracometapterygialis	0.136900000004545	59.5217391324108	21.8530928304229	4.67240860390489	3	0.0590000000019586	64.1304347847377	21.8530928304229	2.45458835676817	1	0.0778000000025827	56.3768115960744	14.7852088552961	2.21782024713672	2
Polyp2017-032	tr12	swim	Coracometapterygialis	0.158300000005255	76.8446601967257	44.8866689086338	4.82818706995625	2	0.0609000000020217	76.125000002527	44.8866689086338	3.56311242097277	1	0.09730000000323	77.2222222247858	8.44440446263234	1.26507464898348	1
Polyp2017-032	tr12	swim	Coracometapterygialis	0.17200000000571	78.8990825714264	10.8456758233919	2.75211136696009	2	0.0493000000016366	60.1219512215078	10.8456758233919	1.98641926493559	1	0.12260000000407	90.1470588265219	4.55471887454717	0.765692102024507	1
Polyp2017-032	tr12	swim	Coracometapterygialis	0.188700000006264	79.9576271212985	31.6864250668594	2.44025068058438	1	0.0940000000031205	100.00000000332	31.6864250668594	4.27283174430717	1	0.0947000000031437	66.6901408472844	2.90427339476877	0.619631416201151	1
Polyp2017-032	tr12	swim	Coracometapterygialis	0.0132000000004382	4.96240601520233	1.93742412981602	0.702245460680512	1	NA	NA	NA	NA	NA	0.0132000000004382	7.95180722917964	1.93742412981602	0.702245460680512	1
Polyp2017-032	tr12	swim	Coracometapterygialis	0.145900000004843	75.2061855695069	7.12209396085589	1.68638977044095	2	0.0342000000011353	42.7500000014191	4.44460474008624	0.81015982241574	1	0.111600000003705	97.8947368453551	7.12209396085589	0.876229948025212	1
Polyp2017-032	tr12	swim	Coracometapterygialis	0.140500000004664	66.9047619069829	19.0079943419134	2.01544506025503	2	0.0647000000021478	71.8888888912751	19.0079943419134	1.35756577730224	1	0.075700000002513	63.0833333354277	3.4068789081351	0.657879282952793	1
Polyp2017-032	tr12	swim	Coracometapterygialis	0.175800000005836	75.7758620714809	9.90122774663916	2.22176009711073	3	0.0571000000018955	69.6341463437748	9.90122774663916	1.13724992226294	1	0.118600000003937	79.0666666692915	6.1074810471818	1.08451017484778	2
Polyp2017-032	tr12	swim	Coracometapterygialis	NA	NA	NA	NA	NA	0.0619000000020549	61.9000000020548	18.3776133302153	1.69827304223066	1	NA	NA	NA	NA	NA
Polyp2017-032	tr13b	walk	Coracometapterygialis	0.446100000014809	54.007263924311	85.8774523923966	20.0856451243732	6	0.350300000011629	67.1072796957143	85.8774523923966	11.0424497441983	4	0.136500000004531	65.0000000021578	15.3877524162401	2.59524237111781	2
Polyp2017-032	tr13b	walk	Coracometapterygialis	0.336200000011161	47.6203966021474	100	14.0077117896117	2	0.212700000007061	50.885167465804	100	9.35379936735539	1	0.0957000000031769	31.4802631589398	74.5731157607847	9.04319538017492	2
Polyp2017-032	tr13b	walk	Coracometapterygialis	0.352100000011689	57.532679740472	87.7008613045447	14.6236703536281	5	0.182200000006048	61.1409395993451	87.7008613045447	7.80502992809955	1	0.123400000004096	42.8472222236446	94.0206650611537	4.65391242225636	1
Polyp2017-032	tr13b	walk	Coracometapterygialis	NA	NA	NA	NA	NA	0.215600000007157	66.1349693273488	64.8328464874008	8.60249562932557	1	0.169800000005637	54.0764331228143	22.507380018009	6.81864042552858	4
Polyp2017-032	tr14	walk	Coracometapterygialis	0.364300000012094	56.7445482884881	71.9271218454511	11.5417801796376	3	0.167600000005564	63.0075187990841	71.9271218454511	8.1584799886768	1	0.186500000006191	77.0661157050377	87.2267938546753	10.917510238145	3
Polyp2017-032	tr14	walk	Coracometapterygialis	0.426200000014148	62.1282798854444	60.8722804583257	10.0332491291167	2	0.197100000006543	59.0119760498632	60.8722804583257	7.28631019251505	1	0.196600000006526	52.287234044289	23.5728027545516	3.38330019096081	2
Polyp2017-032	tr14	walk	Coracometapterygialis	0.332100000011025	59.730215829321	73.7575864842113	12.0024434392694	2	0.179700000005965	68.0681818204414	73.7575864842113	8.76683086870413	1	0.229000000007602	65.0568181839778	46.834456197382	2.7469389366017	1
Polyp2017-032	tr14	walk	Coracometapterygialis	0.372600000012369	61.4851485168926	69.0031612746896	11.925120373001	3	0.244100000008103	65.972972975163	69.0031612746896	8.88697007261447	1	0.152300000005056	52.1575342483068	44.0459494749621	3.23561257056525	1
Polyp2017-032	tr14	walk	Coracometapterygialis	0.424200000014082	59.9152542392771	90.7217035318694	10.4401088148582	3	0.24010000000797	67.443820226958	90.7217035318694	5.94412754536434	1	0.128400000004262	54.406779662823	15.3895868212338	3.03815030038655	2
Polyp2017-032	tr14	walk	Coracometapterygialis	0.469000000015569	63.2075471719096	79.0898338242899	12.1430473421487	3	0.329900000010952	73.3111111135448	79.0898338242899	6.91087765530723	1	0.184000000006108	52.2727272744626	23.822992879915	4.49598126949383	2
Polyp2017-032	tr14	walk	Coracometapterygialis	NA	NA	NA	NA	NA	NA	NA	NA	NA	NA	0.139000000004614	47.6027397276077	45.6863337097393	5.23216968684144	2
Polyp2017-049	tr09	swim	Coracometapterygialis	0.0721000000023935	47.4342105278904	41.887277657504	3.20418236549693	1	0.0061000000002025	7.09302325604942	2.32542881088095	0.432759482885194	1	0.066000000002191	100.00000000332	41.887277657504	3.46527320310314	1
Polyp2017-049	tr09	swim	Coracometapterygialis	0.0210000000006971	13.1250000004357	8.51759808707749	1.51039683383492	1	0.0210000000006971	25.6097560984111	8.51759808707749	1.51039683383492	1	NA	NA	NA	NA	NA
Polyp2017-049	tr09	swim	Coracometapterygialis	0.0912000000030275	67.0588235316379	36.8393977928925	2.74224200985894	1	0.0372000000012349	45.3658536600426	5.60757948526985	1.43211456945401	1	0.0540000000017926	100.00000000332	36.8393977928925	3.63936983679689	1
Polyp2017-049	tr09	swim	Coracometapterygialis	0.142000000004714	100.00000000332	21.7218676454993	1.8578744357605	1	0.0720000000023902	100.00000000332	10.6959722118021	1.86203425691944	1	0.0700000000023238	100.00000000332	21.7218676454993	1.85194665346421	1
Polyp2017-049	tr09	swim	Coracometapterygialis	0.111100000003688	67.7439024412732	25.3295894544117	4.79358410034523	2	0.026600000000883	34.1025641036962	7.67161740475189	1.85482989327181	2	0.0845000000028051	98.25581395675	25.3295894544117	3.52171365680466	1
Polyp2017-049	tr09	swim	Coracometapterygialis	0.0448000000014872	25.7471264376363	14.2221716135534	2.09414192857927	1	NA	NA	NA	NA	NA	0.0448000000014872	50.9090909107809	14.2221716135534	2.09414192857927	1
Polyp2017-049	tr09	swim	Coracometapterygialis	0.0794000000026358	58.3823529431145	38.3587976194345	4.52408617344484	1	0.00740000000024565	11.5625000003838	0.950921075363424	0.372717069933466	1	0.0720000000023902	100.00000000332	38.3587976194345	4.9501189653261	1
Polyp2017-049	tr09	swim	Coracometapterygialis	0.114400000003798	67.2941176492928	46.5297856210623	7.57975824655035	2	0.0421000000013976	84.2000000027954	25.1485806813745	4.12084642630116	1	0.0722000000023968	60.1666666686639	46.5297856210623	3.4589118202492	1
Polyp2017-049	tr09	swim	Coracometapterygialis	0.122500000004067	67.3076923099267	43.1566073640127	5.34144730688799	2	0.0371000000012316	40.3260869578604	32.7838677420484	2.24836208914968	1	0.0853000000028317	94.7777777809242	43.1566073640127	3.09308521773831	1
Polyp2017-049	tr09	swim	Coracometapterygialis	0.125200000004156	72.7906976768349	51.6839154870797	12.405112008524	2	0.0562000000018656	55.0980392175153	51.6839154870797	7.58130511585357	1	0.0689000000022872	98.4285714318388	44.4731310497284	4.8238068926704	1
Polyp2017-049	tr09	swim	Coracometapterygialis	0.0713000000023669	41.9411764719806	17.109041906379	3.13784248460144	2	0.0310000000010291	31.6326530622746	17.109041906379	1.62661678618672	1	0.0402000000013345	55.8333333351868	10.0017405048832	1.51122569841472	1
Polyp2017-049	tr09	swim	Coracometapterygialis	0.0623000000020681	39.9358974372232	27.3817962116822	4.9800165880643	1	3.0000000000995e-4	0.319148936180807	1.48968519283222	1.0960115396385	1	0.0620000000020582	100.00000000332	27.3817962116822	4.99979804325451	1
Polyp2017-049	tr09	swim	Coracometapterygialis	0.146900000004877	82.5280898903801	51.1336746934196	10.8299941379572	2	0.0629000000020881	66.9148936192427	39.3327706803987	5.89893878950938	2	0.0840000000027885	100.00000000332	51.1336746934196	5.73070776703749	1
Polyp2017-049	tr09	swim	Coracometapterygialis	0.121600000004037	78.96103896366	39.0892248820305	10.5492765406448	2	0.0536000000017793	62.3255813974176	39.0892248820305	7.22334097591779	2	0.0680000000022574	100.00000000332	33.2127933811133	4.08788876759661	1
Polyp2017-049	tr09	swim	Coracometapterygialis	0.110100000003655	65.53571428789	36.9286737150448	5.48207179721348	2	0.0365000000012117	43.4523809538236	10.8332075513108	2.15138901212027	1	0.0735000000024399	87.5000000029046	36.9286737150448	3.33068278509321	1
Polyp2017-049	tr09	swim	Coracometapterygialis	0.0455000000015104	27.4096385551268	49.3047126155875	3.99736443473082	1	0.0455000000015104	55.4878048798906	49.3047126155875	3.99736443473082	1	NA	NA	NA	NA	NA
Polyp2017-049	tr13	walk	Coracometapterygialis	0.203400000006752	40.3571428584826	101.47762390561	24.3933967193531	3	0.0497000000016499	23.6666666674523	76.9810540966954	7.07666873766312	1	0.153600000005099	52.244897960918	101.47762390561	17.31672798169	2
Polyp2017-049	tr13	walk	Coracometapterygialis	0.349000000011586	59.7602739745866	99.2611880471951	11.6154675655818	3	0.192700000006397	56.3450292416365	99.2611880471951	5.40862135185872	1	0.156200000005185	64.5454545475972	31.4399262097012	6.20684621372307	2
Polyp2017-049	tr13	walk	Coracometapterygialis	0.311700000010347	53.1911262816292	76.2579203176291	13.5810982420078	5	0.204000000006772	61.4457831345699	76.2579203176291	8.34825012618138	1	0.107600000003572	42.3622047258157	10.7633635217098	5.23284811582642	4
Polyp2017-049	tr13	walk	Coracometapterygialis	0.416700000013833	59.5285714305476	72.3093022270824	17.2828178054261	4	0.227100000007539	59.1406250019633	72.3093022270824	8.63676264510841	1	0.189500000006291	59.9683544323705	64.483823300715	8.64605516031772	3
Polyp2017-049	tr13	walk	Coracometapterygialis	NA	NA	NA	NA	NA	0.12530000000416	36.4244186058603	61.5814805348814	6.35116017854778	1	NA	NA	NA	NA	NA
Polyp2017-049	tr14C	walk	Coracometapterygialis	0.242400000008047	40.4000000013411	62.9259021333574	9.10642481582563	2	0.0975000000032367	38.6904761917606	62.9259021333574	5.86319044770044	1	0.110200000003658	30.9550561808029	29.9690580877345	4.84240579665846	2
Polyp2017-049	tr14C	walk	Coracometapterygialis	0.146800000004873	22.0420420427738	10.3668287537609	5.56173406469096	4	0.0236000000007834	7.15151515175256	2.8708806873536	1.26447319013905	1	0.144800000004807	41.6091954036801	35.5272890713335	3.24323436812519	1
Polyp2017-049	tr14C	walk	Coracometapterygialis	NA	NA	NA	NA	NA	0.158400000005258	84.2553191517332	29.9677131015928	2.78663787474683	1	0.123100000004086	36.636904763121	10.3668287537609	4.29726087455191	3
Polyp2018-029	tr20	walk	Coracometapterygialis	0.132000000004382	33.5025380721782	11.6166123664685	3.2668530640628	2	0.0915000000030375	47.164948455174	11.6166123664685	1.6785098724681	1	0.105300000003496	68.3766233788932	8.85610927736436	3.54089869929025	2
Polyp2018-029	tr20	walk	Coracometapterygialis	0.156300000005189	37.2142857155211	11.6764820161307	2.95199560967993	2	0.0666000000022109	36.1956521751146	8.96459035223263	1.54306977211368	1	0.0404000000013411	20.2000000006706	10.0752074291311	1.5883431915947	1
Polyp2018-029	tr20	walk	Coracometapterygialis	0.163200000005418	40.1970443363098	32.2134191029994	5.18785537406605	2	0.105100000003489	46.9196428587004	13.1206343274758	1.67986482776825	1	0.0896000000029744	37.9661016961756	11.6764820161307	1.40892583756624	1
Polyp2018-029	tr20	walk	Coracometapterygialis	0.17350000000576	36.297071130912	38.545358483400904	5.78854377729623	2	0.106600000003539	44.0495867783218	38.545358483400904	2.82035506667972	1	0.0580000000019254	31.8681318691898	32.2134191029994	3.5079905462978	1
Polyp2018-029	tr20	walk	Coracometapterygialis	0.155200000005152	37.3076923089308	46.162435319828	5.83065346283225	2	0.108000000003585	47.7876106210554	34.3793542756101	2.36910302355764	1	0.0668000000022175	28.3050847467023	25.4558985588201	2.96818871061651	1
Polyp2018-029	tr20	walk	Coracometapterygialis	0.189200000006281	43.1963470333974	29.415035408856	6.96105727304068	2	0.141500000004697	60.4700854720929	29.415035408856	3.918207555355	1	0.0471000000015636	24.7894736850335	46.162435319828	3.4615504392746	1
Polyp2018-029	tr20	walk	Coracometapterygialis	0.183900000006105	44.6359223315789	55.1347621399711	9.59198206886807	2	0.127000000004216	57.7272727291891	55.1347621399711	5.44733625189051	1	0.0476000000015802	23.3333333341079	24.724265180788	3.04284971768568	1
Polyp2018-029	tr20	walk	Coracometapterygialis	0.159000000005278	35.4910714297496	48.0643639288474	11.3118101633269	2	0.0934000000031006	39.9145299158549	48.0643639288474	6.33289004329499	1	0.0568000000018856	29.5833333343154	21.7194754079604	4.14464581697756	1
Polyp2018-029	tr20	walk	Coracometapterygialis	0.229300000007612	50.7300884972593	55.3215192711122	10.6111244065576	2	0.164600000005464	75.5045871584698	55.3215192711122	4.97734429177468	1	0.0655000000021744	30.6074766365301	32.5132090171258	4.97892012003193	1
Polyp2018-029	tr20	walk	Coracometapterygialis	NA	NA	NA	NA	NA	NA	NA	NA	NA	NA	0.0646000000021445	27.6068376077541	49.6300018525914	5.63378011478291	1
Polyp2018-029	tr30	swim	Coracometapterygialis	0.107100000003555	78.7500000026142	76.4529360746625	15.5761786494761	2	0.0542000000017993	90.3333333363321	76.4529360746625	13.095274484996	1	0.0727000000024134	79.021739133058	31.4278975367571	4.54668577941765	1
Polyp2018-029	tr30	swim	Coracometapterygialis	0.12380000000411	78.354430382348	46.4224003735672	5.59191676332472	2	0.056000000001859	100.00000000332	46.4224003735672	3.56537891011387	1	0.0528000000017528	69.4736842128326	16.2655506836534	2.48090416448006	1
Polyp2018-029	tr30	swim	Coracometapterygialis	0.125200000004156	74.5238095262834	68.7417129464398	7.18697360093907	2	0.0420000000013943	100.00000000332	68.7417129464398	7.32952100010329	1	0.0678000000022507	66.4705882375007	11.5072149024249	2.26699248445708	2
Polyp2018-029	tr30	swim	Coracometapterygialis	0.0917000000030441	35.0000000011619	45.5534569444626	7.60977029357131	2	0.0587000000019486	81.5277777804843	45.5534569444626	4.67143166196001	1	0.083200000002762	66.031746033938	11.8552161720165	2.43924052745844	2
Polyp2018-029	tr30	swim	Coracometapterygialis	0.163200000005418	41.0050251269894	42.7957281080383	7.10198042427614	2	0.163200000005418	72.8571428595614	42.7957281080383	7.10198042427614	2	0.0329000000010922	17.315789474259	19.192602520821	2.93833863161129	1
Polyp2018-029	tr31	swim	Coracometapterygialis	0.0691999999998387	62.9090909089443	56.0551330889531	4.66344714829165	1	0.00519999999998788	11.3043478260606	1.22065040535235	0.704605424751545	1	NA	NA	NA	NA	NA
Polyp2018-029	tr31	swim	Coracometapterygialis	0.0564999999998683	50.446428571311	100	9.68589404515446	2	0.0439999999998974	73.3333333331624	100	9.00459789317109	1	0.0639999999998508	99.9999999997669	56.0551330889531	4.98541055063552	1
Polyp2018-029	tr31	swim	Coracometapterygialis	0.0655999999998471	51.2499999998806	16.372953014238	4.98558014258205	2	0.0403999999999058	69.6551724136308	16.372953014238	2.75469235780891	1	0.0123999999999711	23.8461538460983	2.43188546575613	0.681296151983369	1
Polyp2018-029	tr31	swim	Coracometapterygialis	0.0729999999998299	61.8644067795168	17.9682183793813	5.31624316104593	2	0.0313999999999268	60.3846153844746	10.1532931633	3.01885404308388	1	0.0250999999999415	35.8571428570593	10.6355474133482	2.23088778477314	1
Polyp2018-029	tr31	swim	Coracometapterygialis	0.0985999999997702	67.5342465751851	58.0028785063726	12.3568864531281	2	0.0469999999998905	55.9523809522506	58.0028785063726	8.25731102663616	1	0.0414999999999033	62.8787878786413	17.9682183793813	2.29738911796205	1
Polyp2018-029	tr31	swim	Coracometapterygialis	0.0523999999998779	39.1044776118492	81.3434802678892	9.72104216835084	2	0.0450999999998949	72.7419354837014	81.3434802678892	7.73750016162476	1	0.05149999999988	83.0645161288387	27.1733360753864	4.09957542649197	1
Polyp2018-029	tr31	swim	Coracometapterygialis	0.0258999999999396	16.8181818181426	5.56879259282202	1.93131448747387	1	0.0258999999999396	35.9722222221383	5.56879259282202	1.93131448747387	1	0.00719999999998322	9.9999999999767	3.89651997983991	1.98354200672608	1
Polyp2018-029	tr31	swim	Coracometapterygialis	0.0195999999999543	12.7272727272431	6.15499483586862	1.60717756624722	1	NA	NA	NA	NA	NA	NA	NA	NA	NA	NA
Polyp2018-029	tr31	swim	Coracometapterygialis	0.082799999999807	53.7662337661085	34.2309716137812	3.26424685442997	1	NA	NA	NA	NA	NA	0.0195999999999543	23.3333333332789	6.15499483586862	1.60717756624722	1
Polyp2018-081	tr01	swim	Coracometapterygialis	0.181500000006025	89.8514851514976	6.2088017555973	0.957728930551662	1	0.0647000000021478	80.8750000026848	5.07309870574406	0.83874118590592	1	0.116800000003877	95.7377049212109	6.2088017555973	1.02314157500461	1
Polyp2018-081	tr01	swim	Coracometapterygialis	0.147100000004883	71.4077669926617	7.23888622989437	1.0345522928899	1	0.0522000000017329	50.1923076939739	7.23888622989437	1.06683385620759	1	0.0949000000031504	93.0392156893631	4.09788894840773	1.01503661000602	1
Polyp2018-081	tr01	swim	Coracometapterygialis	0.119400000003964	53.7837837855692	3.35080245095664	0.532354148749191	1	0.019400000000644	15.9016393447902	1.20319226349479	0.393961370388757	1	0.10000000000332	100.00000000332	3.35080245095664	0.56052698893562	1
Polyp2018-081	tr01	swim	Coracometapterygialis	0.268000000008897	100.00000000332	5.11715085553758	0.917123888770527	1	0.0760000000025229	100.00000000332	2.85092931145459	0.60801462713485	1	0.192000000006374	100.00000000332	5.11715085553758	1.04027399843261	1
Polyp2018-081	tr01	swim	Coracometapterygialis	0.174200000005783	97.8651685425745	12.0930123338611	1.13485098644854	1	0.108000000003585	100.00000000332	12.0930123338611	1.47935055190986	1	0.0662000000021976	94.5714285745679	4.1179913427125	0.572939649371174	1
Polyp2018-081	tr01	swim	Coracometapterygialis	NA	NA	NA	NA	NA	0.0472000000015669	43.7037037051546	3.53087005987697	0.669741780718445	1	NA	NA	NA	NA	NA
Polyp2018-081	tr02	walk	Coracometapterygialis	0.375800000012475	67.1071428593706	68.3095156548247	23.6476842737918	4	0.131300000004359	47.9197080307878	68.3095156548247	10.859332773359201	2	0.244400000008113	85.4545454573823	53.8150337437154	12.7883515004327	2
Polyp2018-081	tr02	walk	Coracometapterygialis	0.337600000011207	64.6743295040627	71.339102214322807	14.0372431952997	2	0.160600000005331	62.7343750020826	71.339102214322807	5.88825286381571	1	0.176900000005872	66.5037594007039	64.0767993171572	8.148990331484	1
Polyp2018-081	tr02	walk	Coracometapterygialis	0.383000000012714	71.9924812053975	69.9005804311779	20.5068308060449	3	0.107500000003569	52.1844660211498	69.9005804311779	8.13680373406624	1	0.275400000009142	84.4785276101664	69.0925201284858	12.3700270719787	2
Polyp2018-081	tr02	walk	Coracometapterygialis	0.343300000011396	67.5787401597237	100	23.4109629340336	3	0.173900000005773	79.0454545480785	100	15.0383146563013	2	0.16930000000562	58.7847222241737	76.4130025365372	8.37264827773228	1
Polyp2018-081	tr02	walk	Coracometapterygialis	0.330300000010965	59.620938630138	75.8197807509019	13.0428523110253	2	0.138500000004598	61.2831858427424	40.7632274552841	5.93726446691166	1	0.191700000006364	58.4451219531596	75.8197807509019	7.10558784411364	1
Polyp2018-081	tr02	walk	Coracometapterygialis	0.415600000013796	68.1311475432453	73.050357391604	18.6391753291998	4	0.173600000005763	74.8275862093806	45.2859417731339	9.34697634254427	2	0.24190000000803	63.9947089968334	73.050357391604	9.29219898665549	2
Polyp2018-081	tr02	walk	Coracometapterygialis	0.345900000011483	59.2294520567607	82.7754012668676	11.1711572755801	2	0.162000000005378	59.558823531389	33.5774951836719	5.21309879567694	1	0.183800000006102	58.910256412212	82.7754012668676	5.9580584799032	1
Polyp2018-081	tr02	walk	Coracometapterygialis	0.351000000011652	54.8437500018206	77.5343534543047	13.3321273015888	2	0.219400000007283	69.8726114672877	31.4879849907227	5.80621828203689	1	0.131500000004365	40.3374233142225	77.5343534543047	7.52590901955191	1
Polyp2018-081	tr02	walk	Coracometapterygialis	0.505200000016771	62.5247524773231	74.7222576095103	15.5774368505237	4	0.312600000010377	70.4054054077426	64.9195683380017	7.55866442284175	2	0.19250000000639	52.8846153863709	74.7222576095103	8.01877242768193	2
Polyp2018-081	tr04	swim	Coracometapterygialis	0.121000000004017	82.8767123315183	23.9586764428393	1.98718429138336	1	0.0530000000017594	67.9487179509736	14.4585049674117	2.05478232735352	1	0.0680000000022574	100.00000000332	23.9586764428393	1.93761913727238	1
Polyp2018-081	tr04	swim	Coracometapterygialis	0.112300000003728	83.8059701520358	9.59275167803625	0.991689943289742	1	0.0600000000019918	100.00000000332	5.14963782281002	0.817111974859987	1	0.0523000000017362	70.6756756780219	9.59275167803625	1.19539478654482	1
Polyp2018-081	tr04	swim	Coracometapterygialis	0.0761000000025263	39.2268041250135	7.1900235149492	1.53516341809312	2	0.0364000000012084	55.151515153346	7.1900235149492	1.48909178399562	1	0.0397000000013179	31.0156250010296	6.73776129218534	1.41141004240216	2
Polyp2018-081	tr04	swim	Coracometapterygialis	0.101700000003376	69.6575342488877	7.90462765080506	0.994914873661263	1	0.0820000000027221	100.00000000332	7.90462765080506	1.06487581556393	1	0.019700000000654	30.7812500010218	2.29766251857908	0.705061196445149	1
Polyp2018-081	tr04	swim	Coracometapterygialis	0.0691000000022939	52.3484848502226	5.05578980361145	0.876287641494558	1	0.0371000000012316	63.9655172435027	3.20229155759854	0.902083422445573	1	0.0320000000010623	43.2432432446788	5.05578980361145	0.847144788970107	1
Polyp2018-081	tr04	swim	Coracometapterygialis	0.119400000003964	78.552631581555	6.0570882441569	1.04890535211936	1	0.0274000000009096	45.6666666681827	3.1765559699477	0.655037215579262	1	0.0920000000030541	100.00000000332	6.0570882441569	1.17105068082658	1
Polyp2018-081	tr04	swim	Coracometapterygialis	NA	NA	NA	NA	NA	0.066000000002191	100.00000000332	4.65940212286069	0.747179445311859	1	NA	NA	NA	NA	NA
Polyp2017-032	tr12	swim	Adductor	0.187300000006218	80.0427350453922	46.1035588747614	8.46750258593473	2	0.138900000004611	96.4583333365354	21.2935078833055	2.94099508562442	1	0.0484000000016067	53.777777779563	46.1035588747614	5.93290867083084	2
Polyp2017-032	tr12	swim	Adductor	0.0918000000030474	36.720000001219	65.0714057331931	10.7375424856286	2	0.0534000000017727	68.4615384638111	65.0714057331931	8.60666476820723	1	0.0383000000012714	22.2674418612043	11.4351031297325	2.13087771742142	1
Polyp2017-032	tr12	swim	Adductor	0.114400000003798	57.7777777796958	17.88374075926	6.11361871809494	2	0.0720000000023902	100.00000000332	17.88374075926	3.50642500692998	1	0.0424000000014075	33.6507936519107	17.6410356890316	3.75055309811502	2
Polyp2017-032	tr12	swim	Adductor	0.103100000003423	58.5795454564901	45.4125460462177	7.71741153450756	2	0.0700000000023238	100.00000000332	45.4125460462177	7.04765041798569	1	0.0331000000010988	31.2264150953762	5.29243910759068	1.35425167294504	2
Polyp2017-032	tr12	swim	Adductor	0.092300000003064	33.4420289866174	35.4354371881428	3.98467910888803	2	0.085400000002835	99.3023255846919	35.4354371881428	3.45357957044179	1	0.00680000000022574	3.57894736853986	1.27296781426472	0.531099538446239	1
Polyp2017-032	tr12	swim	Adductor	0.0933000000030972	36.1627906988749	2.60877006866775	1.42872330058052	2	0.0818000000027155	83.4693877578729	2.60877006866775	0.731038859930758	1	0.0114000000003784	7.12500000023653	2.10328779456198	0.69768444064976	1
Polyp2017-032	tr12	swim	Adductor	0.116400000003864	50.6086956538539	14.2675360349511	3.13001215321443	2	0.0911000000030242	89.3137254931609	14.2675360349511	2.21312548540821	1	0.0252000000008366	19.6875000006535	4.32063732221998	0.916886667806221	1
Polyp2017-032	tr12	swim	Adductor	0.101400000003366	45.2678571443599	13.8952846858157	3.64644026944392	2	0.0793000000026325	74.8113207572005	13.8952846858157	2.58915485602823	1	0.0220000000007303	18.6440677972291	5.15259128182808	1.05728541341569	1
Polyp2017-032	tr12	swim	Adductor	0.109400000003632	47.5652173928834	36.538479220267	5.88659740618173	2	0.0759000000025196	82.5000000027388	36.538479220267	3.70512721638912	1	0.0334000000011088	24.2028985515281	9.38136954734671	2.18147018979261	1
Polyp2017-032	tr12	swim	Adductor	0.113800000003778	55.2427184484358	46.6631484096609	7.00161407857192	2	0.0750000000024897	93.7500000031121	46.6631484096609	5.58460917754484	1	0.0387000000012847	30.7142857153054	8.37850684523405	1.41700490102708	1
Polyp2017-032	tr12	swim	Adductor	0.090100000002991	41.3302752307297	29.9522915571474	5.70018504931398	2	0.0629000000020881	76.7073170757169	29.9522915571474	4.46072234323814	1	0.0271000000008996	19.9264705888968	7.71828234966153	1.23946270607584	1
Polyp2017-032	tr12	swim	Adductor	0.0990000000032865	41.9491525437655	45.3319909344231	5.57603018487826	2	0.0689000000022872	73.2978723428589	45.3319909344231	4.51751377373539	1	0.0300000000009959	21.1267605640816	5.34654294570198	1.05851641114287	1
Polyp2017-032	tr12	swim	Adductor	0.127600000004236	47.9699248136225	13.7265161421659	3.31853350913526	2	0.0865000000028715	86.5000000028714	13.7265161421659	2.29588958594505	1	0.0410000000013611	24.6987951815428	4.3297705073575	1.02264392319021	1
Polyp2017-032	tr12	swim	Adductor	0.080100000002659	41.2886597951851	10.0715715752177	2.77484481710745	2	0.0539000000017893	67.3750000022366	10.0715715752177	1.62154554778845	1	0.0261000000008664	22.8947368428653	5.44092921755077	1.153299269319	1
Polyp2017-032	tr12	swim	Adductor	0.109500000003635	52.1428571445881	31.3841673081817	8.90889877331558	2	0.070400000002337	78.2222222248187	31.3841673081817	5.87291853203221	1	0.0390000000012947	32.500000001079	19.2735517044926	3.03598024128337	1
Polyp2017-032	tr12	swim	Adductor	0.0693000000023005	29.870689656164	42.5700947945085	6.2838205059031	2	0.0569000000018889	69.3902439047423	42.5700947945085	5.60914079215662	1	0.0123000000004083	8.20000000027222	2.4050746025129	0.674679713746481	1
Polyp2017-032	tr12	swim	Adductor	NA	NA	NA	NA	NA	0.083200000002762	83.2000000027619	22.6683452612209	3.16079907753212	1	NA	NA	NA	NA	NA
Polyp2017-032	tr13b	walk	Adductor	0.390800000012973	47.3123486698515	35.3500684884776	6.61265051723586	4	0.192000000006374	36.7816091966233	8.94370723918435	4.08332151098822	3	0.210000000006971	100.00000000332	53.6552442130631	5.41087755720291	1
Polyp2017-032	tr13b	walk	Adductor	0.451400000014985	63.9376770559469	50.301641875525	11.371774129701	4	0.254300000008442	60.8373205761823	50.301641875525	8.54561423040031	3	0.198700000006596	65.3618421074329	35.3500684884776	2.52932900624764	1
Polyp2017-032	tr13b	walk	Adductor	0.428800000014235	70.0653594794501	62.3701776748301	10.0662775855225	3	0.188000000006241	63.0872483242419	62.3701776748301	9.67010448229324	3	0.197100000006543	68.4375000022719	24.5115580307024	5.02957785994397	2
Polyp2017-032	tr13b	walk	Adductor	NA	NA	NA	NA	NA	0.170100000005647	52.1779141121616	42.2700094186587	4.89881073111927	1	0.240800000007994	76.6878980917177	20.7927613192093	2.80702148878689	1
Polyp2017-032	tr14	walk	Adductor	0.567500000018839	88.3956386322179	74.4615301870187	6.02597310147757	2	0.26600000000883	100.00000000332	74.4615301870187	4.36655537257064	1	0.200400000006653	82.8099173581209	100	8.36920668792449	2
Polyp2017-032	tr14	walk	Adductor	0.412000000013677	60.0583090398946	47.444368050807	7.87112453569761	3	0.163500000005428	48.9520958100083	47.444368050807	5.1169108385165	2	0.301500000010009	80.1861702154279	21.3993726232945	3.90315445839866	2
Polyp2017-032	tr14	walk	Adductor	0.465800000015463	83.7769784200473	57.2591446780461	8.11491819496647	2	0.185900000006171	70.4166666690043	57.2591446780461	7.20305085980547	2	0.248500000008249	70.5965909114344	21.9447763078965	4.7139354814897	2
Polyp2017-032	tr14	walk	Adductor	0.376100000012485	62.0627062726873	81.8596926011868	9.7299082864154	2	0.216100000007174	58.4054054073442	81.8596926011868	8.80042464655275	2	0.279900000009292	95.8561643867438	24.713808665961	2.471393848541	1
Polyp2017-032	tr14	walk	Adductor	0.457000000015171	64.5480226010129	63.8854382334507	10.3429710947162	3	0.185500000006158	52.1067415747635	63.8854382334507	9.77938887836461	2	0.160000000005311	67.7966101717421	33.9594776680555	3.18250092508494	1
Polyp2017-032	tr14	walk	Adductor	0.590300000019596	79.555256067331	66.3387752653464	8.31397466416433	3	0.377700000012538	83.9333333361196	66.3387752653464	10.0106912872977	3	0.271500000009013	77.1306818207423	16.6811590624693	3.95596359923239	2
Polyp2017-032	tr14	walk	Adductor	NA	NA	NA	NA	NA	NA	NA	NA	NA	NA	0.212600000007058	72.8082191804992	17.3507521508185	2.47652313742665	1
Polyp2017-049	tr09	swim	Adductor	0.137300000004558	90.3289473714197	55.0883166011967	7.58013905419171	2	0.0860000000028549	100.00000000332	55.0883166011967	7.05940039634815	1	0.051300000001703	77.727272729853	6.51347656343902	3.75221555192273	2
Polyp2017-049	tr09	swim	Adductor	0.112600000003738	70.3750000023362	22.5564921504967	5.70277730559439	2	0.0820000000027221	100.00000000332	22.5564921504967	4.92949055482086	1	0.0306000000010158	39.2307692320716	6.01632521635206	2.84678590085628	2
Polyp2017-049	tr09	swim	Adductor	0.0812000000026956	59.7058823549232	12.8199246488847	4.11979162256387	2	0.0599000000019885	73.0487804902298	12.8199246488847	2.75740368845782	1	0.0212000000007038	39.2592592605625	5.93453304443599	1.36238793410605	1
Polyp2017-049	tr09	swim	Adductor	0.0763000000025329	53.7323943679809	53.1862738202317	8.30174157750748	2	0.0574000000019055	79.7222222248687	53.1862738202317	7.4942225512166	1	0.0188000000006241	26.8571428580344	2.90810502440965	0.80751902629088	1
Polyp2017-049	tr09	swim	Adductor	0.0772000000025628	47.07317073327	34.3496047887552	6.00965456651454	2	0.0675000000022408	86.5384615413344	34.3496047887552	5.22946536145355	1	0.00960000000031869	11.162790698045	2.38035848710874	0.780189205060989	1
Polyp2017-049	tr09	swim	Adductor	0.090400000003001	51.9540229902305	31.7697762140395	4.5729208541724	2	0.0797000000026458	92.6744186077277	31.7697762140395	3.805940277152	1	0.0106000000003519	12.0454545458544	2.38197301907479	0.766980577020405	1
Polyp2017-049	tr09	swim	Adductor	0.0708000000023503	52.0588235311399	18.0363435203031	4.91521816033535	2	0.0640000000021246	100.00000000332	18.0363435203031	3.20522236075492	1	0.00680000000022574	9.44444444475796	4.43969414910783	2.28750071448826	2
Polyp2017-049	tr09	swim	Adductor	0.068200000002264	40.1176470601553	22.3207998242025	3.31679561597773	1	0.0500000000016598	100.00000000332	22.3207998242025	4.19211631814101	1	0.0182000000006042	15.1666666671701	3.39251058315673	0.919437403861001	1
Polyp2017-049	tr09	swim	Adductor	0.0759000000025196	41.7032967046811	22.4230950895034	3.45023975940484	1	0.0759000000025196	82.5000000027386	22.4230950895034	3.45023975940484	1	NA	NA	NA	NA	NA
Polyp2017-049	tr09	swim	Adductor	0.137100000004551	79.7093023282274	33.5038055550066	6.66185331391302	2	0.0771000000025595	75.5882352966268	33.5038055550066	4.81418738743611	1	0.0599000000019885	85.5714285742692	7.52994592760809	1.84766592647692	1
Polyp2017-049	tr09	swim	Adductor	0.0858000000028483	50.4705882369696	25.4266391955717	4.07231859010038	1	0.0858000000028483	87.5510204110698	25.4266391955717	4.07231859010038	1	NA	NA	NA	NA	NA
Polyp2017-049	tr09	swim	Adductor	0.122500000004067	78.5256410282478	49.4958539058012	7.8812924249846	2	0.0806000000026756	85.7446808539102	49.4958539058012	6.27257692155768	1	0.0418000000013876	67.419354840948	8.19156999582907	1.60871550342692	1
Polyp2017-049	tr09	swim	Adductor	0.0785000000026059	44.1011235969696	36.8701710298161	5.77176669568965	1	0.0785000000026059	83.5106383006447	36.8701710298161	5.77176669568965	1	NA	NA	NA	NA	NA
Polyp2017-049	tr09	swim	Adductor	0.135400000004495	87.9220779249964	36.2239500397762	5.97451303639153	2	0.0800000000026557	93.0232558170412	36.2239500397762	5.3094851315767	1	0.0554000000018391	81.4705882379986	5.85371252140856	2.37776475597058	2
Polyp2017-049	tr09	swim	Adductor	0.0980000000032533	58.3333333352699	35.0979547293808	4.9323472288551	2	0.0840000000027885	100.00000000332	35.0979547293808	4.78178829946826	1	0.0140000000004648	16.6666666672199	2.03849712754561	1.35161326129104	2
Polyp2017-049	tr09	swim	Adductor	0.0907000000030109	54.6385542186813	39.3719219906694	4.46828184740885	1	0.0820000000027221	100.000000003319	39.3719219906694	4.86856568059425	1	0.00870000000028881	10.3571428574867	2.30631011852559	0.696394457120177	1
Polyp2017-049	tr13	walk	Adductor	0.455000000015104	90.2777777807747	30.7107127888837	5.03029989343702	1	0.161000000005345	76.6666666692117	24.1417819937073	4.73259826704691	1	0.29400000000976	100.00000000332	30.7107127888837	5.19301570276062	1
Polyp2017-049	tr13	walk	Adductor	0.53800000001786	92.123287674291	43.8670928397124	12.592995282529	3	0.296000000009826	86.5497076052123	22.253466980123	8.69131828088086	3	0.242000000008034	100.00000000332	43.8670928397124	5.54974898860719	1
Polyp2017-049	tr13	walk	Adductor	0.564000000018723	96.2457337915909	36.8508630126848	9.76159555684375	2	0.310000000010291	93.3734939790033	32.7296567792916	9.25282755848666	2	0.254000000008432	100.00000000332	36.8508630126848	6.18285541984287	1
Polyp2017-049	tr13	walk	Adductor	0.610100000020253	87.1571428600362	77.2536965629811	11.8133833889837	3	0.294100000009763	76.5885416692092	37.0155939182659	10.8987253601895	3	0.31600000001049	100.00000000332	77.2536965629811	7.3099034334353	1
Polyp2017-049	tr13	walk	Adductor	NA	NA	NA	NA	NA	0.328600000010908	95.5232558171244	42.7275898410446	6.44967105580067	2	NA	NA	NA	NA	NA
Polyp2017-049	tr14C	walk	Adductor	0.499400000016578	83.2333333360964	38.9835447465579	6.61549786714292	2	0.189400000006287	75.1587301612252	38.9835447465579	3.76578711872164	1	NA	NA	NA	NA	NA
Polyp2017-049	tr14C	walk	Adductor	0.550800000018285	82.7027027054482	35.9645625346329	6.86077490970842	2	0.214800000007131	65.0909090930699	22.5182411073966	5.9943072051323	2	0.310000000010291	89.0804597730721	35.6856786126697	6.7013168531728	2
Polyp2017-049	tr14C	walk	Adductor	NA	NA	NA	NA	NA	0.176100000005846	93.670212769067	100	8.99433026204295	2	0.336000000011154	100.00000000332	35.9645625346329	3.73233781897421	1
Polyp2018-029	tr20	walk	Adductor	0.204600000006792	51.9289340118762	36.1901027648146	5.21458751389118	2	0.0702000000023304	36.1855670115105	12.860072140939799	4.25617681283171	2	NA	NA	NA	NA	NA
Polyp2018-029	tr20	walk	Adductor	0.242100000008037	57.6428571447707	36.4051526434	8.26344491949873	3	0.0701000000023271	38.0978260882212	16.3062100805139	3.88554210736773	2	0.134400000004462	67.2000000022308	36.1901027648146	3.2878595284919	1
Polyp2018-029	tr20	walk	Adductor	0.250600000008319	61.7241379330835	35.176534784159	7.18528933219082	3	0.0867000000028781	38.705357144142	23.1733516510063	4.58549529237852	2	0.17200000000571	72.8813559346228	36.4051526434	6.62684704936997	2
Polyp2018-029	tr20	walk	Adductor	0.249600000008286	52.2175732234907	40.8254481949748	3.37211502804401	1	0.0255000000008465	10.5371900829944	15.7410145512088	2.90252050472067	1	0.163900000005441	90.0549450579346	35.176534784159	5.40034782438265	2
Polyp2018-029	tr20	walk	Adductor	0.260400000008644	62.5961538482318	37.4054753991418	4.26464636210721	2	0.070700000002347	31.2831858417465	24.9840373486837	3.64944598362552	2	0.224100000007439	94.9576271217962	40.8254481949748	3.42849914175885	1
Polyp2018-029	tr20	walk	Adductor	0.258900000008595	59.1095890430581	73.2852855068243	5.24043858522727	2	0.0549000000018225	23.4615384623173	7.9799603001462	2.30015981068192	2	0.189700000006297	99.8421052664723	37.4054753991418	3.31978974207558	1
Polyp2018-029	tr20	walk	Adductor	0.279400000009275	67.8155339828338	48.9327688156018	6.24166509649136	3	0.0874000000029014	39.7272727285916	6.28000434129848	4.32991212888215	3	0.204000000006772	100.00000000332	73.2852855068243	4.07143467421253	1
Polyp2018-029	tr20	walk	Adductor	0.297800000009886	66.473214287921	77.9785166934229	6.68091801160318	3	0.0852000000028283	36.4102564114651	11.3176328017194	5.31262568864543	3	0.192000000006374	100.00000000332	48.9327688156018	3.53782446011994	1
Polyp2018-029	tr20	walk	Adductor	0.350100000011622	77.4557522149607	54.2793497173787	7.50636645085359	3	0.137200000004555	62.935779818603	9.62303993984633	3.50454325441931	2	0.212600000007058	99.3457943958213	77.9785166934229	3.97215524243565	1
Polyp2018-029	tr20	walk	Adductor	NA	NA	NA	NA	NA	NA	NA	NA	NA	NA	0.212900000007068	90.9829059859263	54.2793497173787	6.762379307286	2
Polyp2018-029	tr30	swim	Adductor	0.120400000003997	88.5294117676447	70.2744732220471	9.17924384757394	2	0.0600000000019918	100.00000000332	70.2744732220471	11.9536852604182	1	0.0437000000014507	47.5000000015768	18.7916332492879	3.31962372944566	1
Polyp2018-029	tr30	swim	Adductor	0.0922000000030607	58.354430381684	26.3531474804988	6.05693606601511	2	0.056000000001859	100.00000000332	26.3531474804988	5.95109310351334	1	0.0604000000020051	79.4736842131645	9.43649555540274	2.86077763173657	2
Polyp2018-029	tr30	swim	Adductor	0.080100000002659	47.6785714301542	60.438322281397	8.65499355745432	2	0.0420000000013943	100.00000000332	60.438322281397	10.9786973109905	1	0.0362000000012017	35.4901960796095	6.73406946324863	2.960337711288	2
Polyp2018-029	tr30	swim	Adductor	0.10090000000335	38.5114503829578	33.8777820295291	7.51231264473706	2	0.0720000000023902	100.00000000332	33.8777820295291	5.19055080490673	1	0.0381000000012648	30.238095239099	29.4660734075343	4.19891338661383	2
Polyp2018-029	tr30	swim	Adductor	0.178800000005936	44.9246231170692	44.9662222766042	9.48775772746197	2	0.164400000005458	73.3928571452935	44.9662222766042	9.82324297477662	2	0.0289000000009594	15.2105263162944	11.6866099152816	2.96301956209943	2
Polyp2018-029	tr30	swim	Adductor	NA	NA	NA	NA	NA	NA	NA	NA	NA	NA	0.014400000000478	8.27586206924025	5.35071510566989	1.82407436435639	1
Polyp2018-029	tr31	swim	Adductor	0.0462999999998921	33.550724637603	69.1902285624092	13.7413841831244	1	NA	NA	NA	NA	NA	NA	NA	NA	NA	NA
Polyp2018-029	tr31	swim	Adductor	0.0808999999998114	73.5454545452831	81.3009309946157	18.2843323415841	2	0.0448999999998954	97.6086956519464	81.3009309946157	10.3675919849175	1	0.0462999999998921	64.3055555554057	69.1902285624092	13.7413841831244	1
Polyp2018-029	tr31	swim	Adductor	0.0726999999998306	64.910714285563	71.5292741944809	15.3865239609932	2	0.045899999999893	76.4999999998217	71.5292741944809	11.0821482119597	1	0.0358999999999163	56.0937499998693	43.5079878009396	7.91674035666666	1
Polyp2018-029	tr31	swim	Adductor	0.085399999999801	66.7187499998445	77.9292234354837	14.2909576752111	2	0.0498999999998837	86.0344827584202	77.9292234354837	8.90520278186877	1	0.0266999999999378	51.3461538460342	30.6192563735229	4.30437574903352	1
Polyp2018-029	tr31	swim	Adductor	0.0650999999998483	55.1694915252951	79.1306258712581	8.62381329897142	2	0.048499999999887	93.2692307690133	79.1306258712581	7.29865245745546	1	0.0353999999999175	50.5714285713107	35.1429711736328	5.3857548933423	1
Polyp2018-029	tr31	swim	Adductor	0.0939999999997809	64.3835616436856	71.8218199925658	17.8485133865504	2	0.0609999999998578	72.6190476188784	54.686137529226	10.3603467052371	1	0.0164999999999615	24.9999999999417	3.89247133089627	1.32516084151595	1
Polyp2018-029	tr31	swim	Adductor	0.0568999999998674	42.4626865670652	100	14.4408493754966	2	0.0507999999998816	81.9354838707767	100	12.9878216892072	1	0.0328999999999233	53.0645161289086	71.8218199925658	7.48816668131323	1
Polyp2018-029	tr31	swim	Adductor	0.0520999999998786	33.83116883109	22.0071648159518	4.41852769814202	1	0.0520999999998786	72.3611111109424	22.0071648159518	4.41852769814202	1	0.00599999999998602	8.33333333331392	3.00596925759817	1.45302768628939	1
Polyp2018-029	tr31	swim	Adductor	0.00669999999998438	4.35064935063921	2.35114638920385	0.97940303939584	1	NA	NA	NA	NA	NA	NA	NA	NA	NA	NA
Polyp2018-029	tr31	swim	Adductor	0.0856999999998003	55.649350649221	86.3646961118366	9.27382357792971	1	NA	NA	NA	NA	NA	0.00669999999998438	7.97619047617188	2.35114638920385	0.97940303939584	1
Polyp2018-081	tr01	swim	Adductor	0.155800000005172	77.1287128738475	5.66782939193863	2.55207650662642	3	0.0762000000025296	95.250000003162	5.66782939193863	0.996218204859837	1	0.0795000000026391	65.1639344283927	5.24468510387142	1.55585830176658	2
Polyp2018-081	tr01	swim	Adductor	0.0662000000021976	32.1359223311639	6.55350973668498	1.37629074719053	2	0.0656000000021777	63.076923079017	6.55350973668498	1.13571535382122	1	5.0000000001659e-4	0.490196078447645	0.462878298576254	0.24057539336931	1
Polyp2018-081	tr01	swim	Adductor	0.160800000005338	72.4324324348369	12.6879426992087	2.36149709589758	2	0.11930000000396	97.7868852491478	5.94824224329925	1.0156652505508	1	0.0414000000013743	41.4000000013743	12.6879426992087	1.34583184534678	1
Polyp2018-081	tr01	swim	Adductor	0.168500000005594	62.8731343304454	9.44817219459318	3.34357532579243	3	0.0760000000025229	100.00000000332	9.44817219459318	1.42423774528393	1	0.0925000000030707	48.1770833349327	8.57264432391296	2.44354052961515	3
Polyp2018-081	tr01	swim	Adductor	0.0946000000031404	53.1460674174946	8.75447917709132	3.08980036488328	2	0.0601000000019951	55.6481481499954	8.75447917709132	1.82554875814154	1	0.034400000001142	49.1428571444885	6.25694855494183	1.26425160674175	1
Polyp2018-081	tr01	swim	Adductor	NA	NA	NA	NA	NA	0.090400000003001	83.7037037064825	11.7025694965524	1.85725415418448	1	NA	NA	NA	NA	NA
Polyp2018-081	tr02	walk	Adductor	0.405300000013455	72.3750000024026	25.4133913895121	11.4445235005206	5	0.164300000005454	59.9635036516256	25.4133913895121	7.32648471159435	3	0.240900000007997	84.2307692335654	10.9597808622232	4.11803878892624	2
Polyp2018-081	tr02	walk	Adductor	0.481500000015984	92.2413793134069	31.8797087147539	7.79468691889888	3	0.239800000007961	93.6718750031096	15.7906598330261	4.15182808201026	2	0.241700000008024	90.8646616571517	31.8797087147539	5.33985050581274	2
Polyp2018-081	tr02	walk	Adductor	0.516600000017149	97.1052631611183	48.4858951998701	6.75467857757047	2	0.200800000006666	97.4757281585757	48.4858951998701	3.77633050563734	1	0.31570000001048	96.8404908007608	33.7343115931471	2.97834807193313	1
Polyp2018-081	tr02	walk	Adductor	0.430800000014301	84.8031496091144	48.9290649822769	7.48469883878924	2	0.220000000007303	100.00000000332	48.9290649822769	4.56219753003913	1	0.210800000006998	73.1944444468743	26.2402929815229	5.70904978039315	2
Polyp2018-081	tr02	walk	Adductor	0.370600000012303	66.8953068614264	41.54818919324	8.66291396325724	2	0.176900000005872	78.2743362857843	41.54818919324	5.62132937297515	1	0.193600000006427	59.0243902458618	19.6631621113063	3.0415845902821	1
Polyp2018-081	tr02	walk	Adductor	0.505600000016784	82.8852459043909	47.7731228937225	10.0278136336872	4	0.232000000007702	100.00000000332	47.7731228937225	5.0553164865866	1	0.273600000009083	72.3809523833552	14.9368146158858	7.58981072488665	4
Polyp2018-081	tr02	walk	Adductor	0.355000000011785	60.7876712348946	20.1916132222372	6.99417806369085	3	0.181800000006035	66.8382352963365	20.1916132222372	2.3634823318198	1	0.173100000005746	55.4807692326109	16.2728381844364	4.63069573187105	2
Polyp2018-081	tr02	walk	Adductor	0.470900000015632	73.5781250024426	30.4081121769813	8.34860140466094	4	0.29430000000977	93.7261146527929	30.4081121769813	3.5169197494359	1	0.176500000005859	54.1411042962759	16.2578698637073	4.83168165522504	3
Polyp2018-081	tr02	walk	Adductor	0.378900000012578	46.8935643579923	43.5074988028902	11.5350889795999	5	0.311100000010327	70.0675675698936	43.5074988028902	9.65397722203594	4	0.0677000000022474	18.5989010995185	11.6464677898614	1.88111175756395	1
Polyp2018-081	tr04	swim	Adductor	0.0915000000030375	62.6712328787928	100	17.1269866477355	2	0.0590000000019586	75.6410256435367	78.130675271803	9.26203318725321	1	0.0324000000010756	47.6470588251111	100	7.86495346048226	1
Polyp2018-081	tr04	swim	Adductor	0.0753000000024997	56.1940298526117	91.400579808219	13.9489218496551	2	0.0429000000014241	71.5000000023736	91.400579808219	10.6796152212643	1	0.0323000000010722	43.6486486500976	15.9305979719183	3.26930662839087	1
Polyp2018-081	tr04	swim	Adductor	0.0640000000021246	32.9896907227446	13.0663401760585	5.14193615444644	2	0.0192000000006374	29.0909090918748	5.91310019018119	1.86393116372615	1	0.0447000000014839	34.9218750011593	13.0663401760585	3.27800499072028	1
Polyp2018-081	tr04	swim	Adductor	0.0434000000014407	29.7260273982471	15.9869932126282	5.11192224871193	2	0.0159000000005278	19.3902439030827	6.97150432405111	1.68751936658263	1	0.0274000000009096	42.8125000014212	15.9869932126282	3.42440288212929	1
Polyp2018-081	tr04	swim	Adductor	0.0784000000026026	59.3939393959111	44.1127980525528	15.2901231013615	2	0.0477000000015835	82.2413793130749	40.0912796696267	9.15840945235893	1	0.0306000000010158	41.3513513527241	44.1127980525528	6.13171364900259	1
Polyp2018-081	tr04	swim	Adductor	0.0777000000025794	51.1184210543285	69.4509698556939	15.0622252706287	2	0.0447000000014839	74.5000000024732	69.4509698556939	9.82804119032546	1	0.0329000000010922	35.7608695664045	34.9497925943165	5.23418408030324	1
Polyp2018-081	tr04	swim	Adductor	NA	NA	NA	NA	NA	0.0397000000013179	60.1515151535119	47.322545422577	8.3393047155672	1	NA	NA	NA	NA	NA
