# Supplementary material for: Walking elicits muscle functional changes in the pectoral fin of Polypterus senegalus
Source: J Exp Biol. 2025 Nov 6;228(21):jeb250474. doi: 10.1242/jeb.250474 (PMC12633731; doi:10.1242/jeb.250474)
Supplement: Dataset 3. Kinematic data. [file jexbio-228-250474-Dataset3.csv]

Fish	Trial	Behaviour	Speed over ground (BL/s)	Caudal fin swing distance (BL)	Pectoral fin swing distance (BL)	Maximum pectoral fin elevation (BL)	Minimum pectoral fin elevation (BL)	Pectoral fin elevation range (BL)	Maximum pectoral fin adduction (deg)	Minimum pectoral fin adduction (deg)	Pectoral fin adduction range (deg)	Maximum abduction velocity (deg/s)	Routine abduction velocity (deg/s)	Maximum adduction velocity (deg/s)	Routine adduction velocity (deg/s)	Nose swing distance (BL)
Polyp2017-032	tr12	swim	0.243133370300102	0.786224692906961	0.203681228489402	-0.0526619402985075	-0.0663238805970149	0.0136619402985075	194.3874	168.9418	25.4456	-694.763724738223	-496.94604386942177	896.11182231938	734.1539709758655	NA
Polyp2017-032	tr12	swim	NA	NA	0.204254153912121	-0.0448507462686567	-0.0556268656716418	0.0107761194029851	200.5251	174.816	25.7091	NA	NA	NA	NA	NA
Polyp2017-032	tr12	swim	NA	NA	0.159933082426882	-0.0384171641791045	-0.0487679104477612	0.0103507462686567	190.8875	164.8581	26.0294	NA	NA	NA	NA	NA
Polyp2017-032	tr12	swim	NA	NA	0.194394352495183	-0.0405567164179104	-0.0546619402985075	0.014105223880597	186.2988	172.6577	13.6411	NA	NA	NA	NA	NA
Polyp2017-032	tr12	swim	NA	NA	0.217609673679266	-0.038655223880597	-0.0510574626865672	0.0124022388059702	190.7792	161.3458	29.4334	NA	NA	NA	NA	NA
Polyp2017-032	tr12	swim	NA	NA	0.217800471534509	-0.0359350746268657	-0.0508783582089552	0.0149432835820896	182.3039	155.5139	26.79	NA	NA	NA	NA	NA
Polyp2017-032	tr12	swim	NA	NA	0.231962550554437	-0.0305977611940299	-0.047184328358209	0.0165865671641791	179.7946	153.7432	26.0514	NA	NA	NA	NA	NA
Polyp2017-032	tr12	swim	NA	NA	0.216791133404202	-0.0308723880597015	-0.0488223880597015	0.01795	187.774	152.4193	35.3547	NA	NA	NA	NA	NA
Polyp2017-032	tr12	swim	NA	NA	0.227353015163026	-0.035594776119403	-0.0481761194029851	0.0125813432835821	185.8811	156.3471	29.534	NA	NA	NA	NA	NA
Polyp2017-032	tr12	swim	NA	NA	0.222606640493932	-0.0327776119402985	-0.0522194029850746	0.0194417910447761	180.6492	159.2472	21.402	NA	NA	NA	NA	NA
Polyp2017-032	tr12	swim	NA	NA	0.185973690655473	-0.0375753731343284	-0.0552970149253731	0.0177216417910448	178.1508	153.1874	24.9634	NA	NA	NA	NA	NA
Polyp2017-032	tr12	swim	NA	NA	0.225259801156274	NA	NA	NA	NA	NA	NA	NA	NA	NA	NA	NA
Polyp2017-032	tr12	swim	NA	NA	0.225893467238863	NA	NA	NA	NA	NA	NA	NA	NA	NA	NA	NA
Polyp2017-032	tr13b	walk	0.714290972966058	2.30051106216415	0.933589421074541	-0.00585375872928934	-0.0496909293636666	0.0438371706343773	189.02617209492	146.885611934213	42.140560160707	-1867.27505290529	-1506.6014668088478	1962.04877703644	1358.397018645196	1.09902686978823
Polyp2017-032	tr13b	walk	NA	2.89278613906743	1.14758968726607	-0.0250435241877115	-0.0659758220692084	0.0409322978814968	183.769610700715	122.112199987682	61.657410713033	NA	NA	NA	NA	1.34473530100234
Polyp2017-032	tr13b	walk	NA	3.30373920969972	NA	-0.017825355529039	-0.0569090980223392	0.0390837424933002	178.804781629713	117.494482413277	61.310299216436	NA	NA	NA	NA	NA
Polyp2017-032	tr14	walk	0.69651816262772	2.54408881827117	0.865016208829497	-0.0365372727036795	-0.0676718067897884	0.031134534086109	215.744185649775	126.275408451299	89.468777198476	-1786.7086132977352	-1246.1700251366676	2370.50926861884	1880.9596978290726	1.37744694852052
Polyp2017-032	tr14	walk	NA	2.64454927681789	0.835128308321318	-0.037967490902721	-0.066726637317606	0.0287591464148851	190.592124534899	129.63608625184	60.956038283059	NA	NA	NA	NA	1.24906379850641
Polyp2017-032	tr14	walk	NA	NA	1.18876098793817	-0.038606575329044	-0.0586040639265896	0.0199974885975456	188.744323843783	125.301814691419	63.442509152364	NA	NA	NA	NA	1.38209467542279
Polyp2017-032	tr14	walk	NA	NA	1.01448310550551	-0.0358984011364836	-0.0622518302397755	0.0263534291032919	186.33658736811	127.788109243273	58.548478124837	NA	NA	NA	NA	1.33916509886989
Polyp2017-032	tr14	walk	NA	NA	0.977613066553633	-0.0253411703954381	-0.0622661856277292	0.0369250152322911	NA	NA	NA	NA	NA	NA	NA	NA
Polyp2017-049	tr09	swim	0.49102755601149	1.26970030069167	0.158698497547475	-0.0315797410335091	-0.056375869234403	0.0247961282008939	199.8593	164.361273409694	35.498026590306	-1216.8686004521	-953.2580509435437	1194.0957023185417	952.9579201743184	NA
Polyp2017-049	tr09	swim	NA	1.54612652357581	0.177796711377903	-0.0441020148678767	-0.0579588195989387	0.013856804731062	198.087792288432	174.6961962333	23.391596055132	NA	NA	NA	NA	NA
Polyp2017-049	tr09	swim	NA	NA	0.172413775801174	-0.0472631213069018	-0.0550402653971547	0.00777714409025295	188.10931082944	170.854640746589	17.254670082851	NA	NA	NA	NA	NA
Polyp2017-049	tr09	swim	NA	NA	0.174897962826453	-0.0487976269914509	-0.0617963105530892	0.0129986835616383	203.948492518085	180.159638214643	23.788854303442	NA	NA	NA	NA	NA
Polyp2017-049	tr09	swim	NA	NA	0.226957579897881	-0.0413930180796135	-0.0585601795029635	0.01716716142335	202.158285644557	172.060337918311	30.097947726246	NA	NA	NA	NA	NA
Polyp2017-049	tr09	swim	NA	NA	0.217002862536321	-0.046892390464388	-0.0577457975547039	0.010853407090316	208.761462656242	182.177135814055	26.584326842187	NA	NA	NA	NA	NA
Polyp2017-049	tr09	swim	NA	NA	0.182308766965841	-0.0480324264974509	-0.0569853865614793	0.00895296006402838	201.612428144902	168.874953492268	32.737474652634	NA	NA	NA	NA	NA
Polyp2017-049	tr09	swim	NA	NA	0.202056710834587	-0.039090738291452	-0.0612704524302211	0.0221797141387691	201.014125086612	176.223864777727	24.790260308885	NA	NA	NA	NA	NA
Polyp2017-049	tr09	swim	NA	NA	0.23689090823119	-0.0482926501566387	-0.0584277691131471	0.0101351189565084	201.474870746645	163.851846693698	37.623024052947	NA	NA	NA	NA	NA
Polyp2017-049	tr09	swim	NA	NA	0.265283101955901	-0.0415948007024189	-0.0592083477915669	0.017613547089148	198.260194577893	165.78072111203	32.479473465863	NA	NA	NA	NA	NA
Polyp2017-049	tr09	swim	NA	NA	0.226631679932105	-0.0494983726630821	-0.0603466219467664	0.0108482492836843	188.710607778657	153.402657966312	35.307949812345	NA	NA	NA	NA	NA
Polyp2017-049	tr09	swim	NA	NA	0.21266464646613	-0.0416657315539134	-0.0555142048931927	0.013848473339279301	198.916118967985	170.626166676076	28.289952291909	NA	NA	NA	NA	NA
Polyp2017-049	tr13	walk	0.324473595728687	NA	0.821044506954358	-0.0304624840453399	-0.0720567405367035	0.0415942564913637	203.805869287274	112.293923501259	91.511945786015	-3372.78579337578	-3086.0238871719675	2381.3152274272725	1711.2337975972678	1.22791480275986
Polyp2017-049	tr13	walk	NA	NA	NA	-0.0291431316189356	-0.0704821275240338	0.0413389959050982	212.883097224379	106.140940852591	106.742156371788	NA	NA	NA	NA	1.17851000108153
Polyp2017-049	tr13	walk	NA	NA	NA	-0.0244305282817381	-0.0558490439685532	0.0314185156868151	207.93725641759	98.7760843592117	109.161172058378	NA	NA	NA	NA	NA
Polyp2017-049	tr14C	walk	0.30727212837164	2.92974406899674	0.470101235880584	-0.0386351441030483	-0.0560180360019914	0.0173828918989431	227.021845119781	147.713742173257	79.308102946524	-936.2041416787753	-650.6742413797934	1440.46083722671	1106.4344695564796	0.780290462463646
Polyp2017-049	tr14C	walk	NA	3.07008616787647	NA	-0.0299670398775392	-0.0700436672778027	0.0400766274002635	211.067479937025	147.992166709941	63.075313227084	NA	NA	NA	NA	NA
Polyp2017-049	tr14C	walk	NA	NA	NA	-0.0321980794817349	-0.0558841065221393	0.0236860270404044	213.85459358329	153.179156509279	60.675437074011	NA	NA	NA	NA	NA
Polyp2018-029	tr20	walk	0.598231414125816	2.35869690321125	0.333755563742702	-0.0391212596682732	-0.0482635992815707	0.00914233961329757	221.274240785718	178.400279312415	42.873961473303	-983.8405155024162	-775.7653104465605	906.0858513281963	724.389920088495	0.61852298135034
Polyp2018-029	tr20	walk	NA	2.6613238934835	0.373433312975687	-0.0354019048111403	-0.0486846965291907	0.0132827917180504	243.643302470402	182.099210318732	61.54409215167	NA	NA	NA	NA	0.86742910147075
Polyp2018-029	tr20	walk	NA	2.96367739810708	0.446664306790033	-0.0279738893854035	-0.0548226478289999	0.0268487584435964	230.480177575184	193.783943428636	36.696234146548	NA	NA	NA	NA	0.984716802188325
Polyp2018-029	tr20	walk	NA	3.14181990121291	0.589043925550763	-0.0245281151405318	-0.055683296203707	0.0311551810631751	224.70010699729	163.612376829386	61.087730167904	NA	NA	NA	NA	0.971737446666898
Polyp2018-029	tr20	walk	NA	3.15569401815394	0.548629995519582	-0.038521716366994	-0.0537759944998758	0.0152542781328818	227.13204880345	164.19025612455	62.9417926789	NA	NA	NA	NA	0.911038713532345
Polyp2018-029	tr20	walk	NA	3.01184396251055	0.560915865633955	-0.0332177723880847	-0.0562035948010138	0.022985822412929	229.114022389744	170.558335820482	58.555686569262	NA	NA	NA	NA	0.954154023782014
Polyp2018-029	tr20	walk	NA	NA	0.514914995682948	-0.0404269783198364	-0.0580756257326809	0.0176486474128445	215.805179795979	169.790676160065	46.014503635914	NA	NA	NA	NA	1.05429629863706
Polyp2018-029	tr20	walk	NA	NA	0.537981529025385	NA	NA	NA	NA	NA	NA	NA	NA	NA	NA	0.999871720432008
Polyp2018-029	tr20	walk	NA	NA	NA	NA	NA	NA	231.26940266826	169.675245762415	61.594156905845	NA	NA	NA	NA	0.999871720432008
Polyp2018-029	tr20	walk	NA	NA	0.548334231448552	NA	NA	NA	NA	NA	NA	NA	NA	NA	NA	NA
Polyp2018-029	tr30	swim	0.682881553660891	0.51750406696516	0.176287052793122	-0.0412002968929462	-0.0579603991276413	0.0167601022346951	219.789676294543	216.006456065567	3.78322022897601	-2106.4714860874	-1974.51148575452	850.3060018682287	466.77079295599407	NA
Polyp2018-029	tr30	swim	NA	NA	0.166238056476803	-0.0524100049416558	-0.0615803205438531	0.00917031560219729	210.896671458854	201.142123760306	9.75454769854801	NA	NA	NA	NA	NA
Polyp2018-029	tr30	swim	NA	NA	0.184747833906426	-0.0551669905743622	-0.0739177101872196	0.0187507196128574	210.477092873022	195.827142796678	14.649950076344	NA	NA	NA	NA	NA
Polyp2018-029	tr30	swim	NA	NA	0.181519486000662	-0.0539407339484264	-0.0644951504877628	0.0105544165393364	212.788869158904	204.20337822044	8.58549093846401	NA	NA	NA	NA	NA
Polyp2018-029	tr30	swim	NA	NA	0.222074408028748	-0.0517737632518162	-0.0644264706038853	0.0126527073520691	NA	NA	NA	NA	NA	NA	NA	NA
Polyp2018-029	tr30	swim	NA	NA	0.255719975207634	NA	NA	NA	NA	NA	NA	NA	NA	NA	NA	NA
Polyp2018-029	tr31	swim	0.782694679173887	0.418771253519603	0.416398043638608	-0.0279067193624395	-0.0346796614639287	0.00677294210148926	232.439199123393	219.421841619729	13.017357503664	-738.4078447926516	-589.7767824561076	727.7339297528405	554.4674020998169	NA
Polyp2018-029	tr31	swim	NA	NA	0.341956133614101	-0.0055932690840139	-0.0277097760341821	0.0221165069501682	235.161403851214	217.517301746251	17.644102104963	NA	NA	NA	NA	NA
Polyp2018-029	tr31	swim	NA	NA	0.323382126381845	-0.00940378701832392	-0.036611452572516	0.0272076655541921	230.701607311876	219.982743166575	10.718864145301	NA	NA	NA	NA	NA
Polyp2018-029	tr31	swim	NA	NA	NA	-0.0169711128085459	-0.0372664579840606	0.0202953451755147	224.032720213895	212.818659690155	11.21406052374	NA	NA	NA	NA	NA
Polyp2018-029	tr31	swim	NA	NA	NA	-0.0321511351409501	-0.0490951665170596	0.0169440313761095	216.004476406979	195.566743177759	20.43773322922	NA	NA	NA	NA	NA
Polyp2018-029	tr31	swim	NA	NA	NA	-0.0356922676533786	-0.0431709167355916	0.00747864908221304	225.765043375995	197.204101760718	28.560941615277	NA	NA	NA	NA	NA
Polyp2018-029	tr31	swim	NA	NA	NA	-0.0326433855085932	-0.0381343047530384	0.0054909192444452	209.332271562727	202.670050054695	6.66222150803199	NA	NA	NA	NA	NA
Polyp2018-029	tr31	swim	NA	NA	NA	NA	NA	NA	216.458521825787	202.311597712136	14.146924113651	NA	NA	NA	NA	NA
Polyp2019-081	tr01	swim	0.556200655288367	NA	0.689172778428443	-0.0482656014780691	-0.0554968180556804	0.00723121657761128	177.396525541698	152.686353860556	24.710171681142	-480.9173099225513	-376.23664521706553	422.82150547980297	310.3396293269379	NA
Polyp2019-081	tr01	swim	NA	NA	NA	-0.0444257965052784	-0.0580842449690172	0.0136584484637388	177.178317659492	161.337174784204	15.841142875288	NA	NA	NA	NA	NA
Polyp2019-081	tr01	swim	NA	NA	NA	-0.0443216666392098	-0.0600763610867523	0.0157546944475426	181.80629740901	176.632630961251	5.17366644775899	NA	NA	NA	NA	NA
Polyp2019-081	tr01	swim	NA	NA	NA	NA	NA	NA	187.768730229682	163.787531980244	23.981198249438	NA	NA	NA	NA	NA
Polyp2019-081	tr01	swim	NA	NA	NA	NA	NA	NA	183.310902823489	167.095122433148	16.215780390341	NA	NA	NA	NA	NA
Polyp2019-081	tr02	walk	0.612695930684296	2.18797208420637	0.50290895467602	-0.0533915655297238	-0.0609005630930977	0.00750899756337384	206.259433523614	147.584780557819	58.674652965795	-1448.7192777443931	-839.2943418214178	4205.765271220495	3422.9331634246655	1.03232976051993
Polyp2019-081	tr02	walk	NA	2.75961074383655	0.538267098738282	-0.041445500708593	-0.0656287990672183	0.0241832983586253	202.173386504572	146.309964190676	55.863422313896	NA	NA	NA	NA	1.16015456397072
Polyp2019-081	tr02	walk	NA	2.40905089554969	0.484553990430748	-0.0458421147602842	-0.066485502476963	0.0206433877166789	193.837002529325	147.699758725288	46.137243804037	NA	NA	NA	NA	1.22845894816099
Polyp2019-081	tr02	walk	NA	4.89737646012393	0.561839676782009	-0.0539843778200003	-0.0665799041936279	0.0125955263736276	203.353325196453	156.493257382416	46.860067814037	NA	NA	NA	NA	1.17881188889246
Polyp2019-081	tr02	walk	NA	4.3827309536582	0.521674881908046	-0.0566412987432937	-0.066113819661693	0.00947252091839928	225.82714738538	144.634542621394	81.192604763986	NA	NA	NA	NA	1.23175599617932
Polyp2019-081	tr02	walk	NA	NA	0.52180617558284	-0.0576265831929759	-0.0650747498820141	0.00744816668903815	218.574111294897	168.313653720235	50.260457574662	NA	NA	NA	NA	1.20344876838391
Polyp2019-081	tr02	walk	NA	NA	0.509650350425623	-0.0553664626254668	-0.0729248828684725	0.0175584202430057	217.024987389828	189.773055847798	27.25193154203	NA	NA	NA	NA	1.0938817471305
Polyp2019-081	tr02	walk	NA	NA	NA	NA	NA	NA	NA	NA	NA	NA	NA	NA	NA	1.17138894884523
Polyp2019-081	tr02	walk	NA	NA	NA	NA	NA	NA	NA	NA	NA	NA	NA	NA	NA	1.03803816792054
Polyp2019-081	tr04	swim	0.526346194685251	0.522343552825681	0.155343374088028	-0.0476161114320316	-0.0524827521438591	0.00486664071182752	192.232430861176	165.101777748706	27.13065311247	-524.1844705834761	-397.11021305928836	758.1754536881142	631.0275722760493	NA
Polyp2019-081	tr04	swim	NA	0.537294641889023	0.145768659369295	-0.0480251271693714	-0.0548235376666845	0.00679841049731304	189.274008308539	170.375115002351	18.898893306188	NA	NA	NA	NA	NA
Polyp2019-081	tr04	swim	NA	NA	0.350332450453817	-0.0587373490121043	-0.0607503282856994	0.00201297927359504	191.22144998541	168.569198128957	22.652251856453	NA	NA	NA	NA	NA
Polyp2019-081	tr04	swim	NA	NA	0.333889093516927	-0.0478682766816186	-0.065810378819039	0.0179421021374204	194.706923288498	166.209673615223	28.497249673275	NA	NA	NA	NA	NA
Polyp2019-081	tr04	swim	NA	NA	0.328834196193879	-0.0609931416955023	-0.064755992751863	0.00376285105636072	NA	NA	NA	NA	NA	NA	NA	NA
