# Supplementary material for: Walking elicits muscle functional changes in the pectoral fin of Polypterus senegalus
Source: J Exp Biol. 2025 Nov 6;228(21):jeb250474. doi: 10.1242/jeb.250474 (PMC12633731; doi:10.1242/jeb.250474)
Supplement: Dataset 4. This is the R script used to analyze the data in this study. [file jexbio-228-250474-Dataset4.zip]

Archive with 1 entries (1 files):
- tidyLinearAnalysis.R
