# Supplementary material for: Walking elicits muscle functional changes in the pectoral fin of Polypterus senegalus
Source: J Exp Biol. 2025 Nov 6;228(21):jeb250474. doi: 10.1242/jeb.250474 (PMC12633731; doi:10.1242/jeb.250474)
Supplement: Dataset 4. This is the R script used to analyze the data in this study. [file jexbio-228-250474-Dataset4.zip › tidyLinearAnalysis.R]

# 1 SETUP ENVIRONMENT ----
## 1.1 Libraries ----
library(car)           #for type-III ANOVA output
library(cowplot)       #for plotting in grids
library(effectsize)    #for effect size estimates
library(emmeans)       #for estimated marginal means
library(extrafont)     #for plotting with Arial font
library(ggpubr)        #for ggqqplot
library(multcompView)  #for post-hoc test summaries
library(MuMIn)         #for R-squared from mixed effects models
library(nlme)          #for linear mixed effects models
library(tidyverse)     #for data manipulation

## 1.2 External Functions & Constants ----
ast.pos=1.05             #constant for plotting asterisks
null.height=0.03         #constant for standard relative plot height
behavclrs=c("#A8D8FF",   #colour for "swim"
            "#D7B79E")   #colour for "walk"
treatclrs=c("#5A9BD5",   #colour for "control"
          "#8C5A43")     #colour for "walked"
loadfonts()              #load in the fonts from the extrafonts package

## 1.3 Utility Functions ----
anovaresults=function(modname){
  writeLines("\nLinearModel Summary")
  print(summary(modname))
  writeLines("\nANOVA-type Summary")
  print(anova.lme(modname,type='marginal'))
  writeLines("\nR-Squared Values")
  r.squaredGLMM(modname)
  
  out=list(summary(modname),
           anova.lme(modname,type='marginal'),
           r.squaredGLMM(modname))
  
  return(out)
}
calcEffectSize=function(df){
  # yvar.sym = sym(yvar)
  t_to_d(df$coefficients["treatWalked","t value"],df$df[2])
  
  # df=df %>%
  #   mutate(treat=fct_relevel(treat,
  #                               "Exer"))
  # 
  # cohens_d(df[[yvar.sym]],df$treat)
}
ebdPlot=function(df,yvar,mod,lab,clrs){
  
  var.sym = sym(yvar)
  df$pred=predict(mod,level=0)
  
  p=ggplot()+
    geom_point(data=df,aes(x=dist,y=!!var.sym,color=treat,shape=treat),
               alpha=0.3,stroke=0.75,size=1.25)+
    geom_line(data=df,aes(x=dist,y=pred,color=treat),
              show.legend = FALSE,linewidth=0.75)+
    scale_color_manual(name="",
                       values=clrs,
                       labels=c("Control","Walked"),
                       guide=guide_legend(override.aes = list(shape=c(21,23),linetype=0,size=2,stroke=1,alpha=1)))+
    scale_shape_manual(values=c(21,23),guide="none")+
    xlab("Distance along fin (%)")+
    ylab("Integrated Density")+
    annotate("text",
             x=c(max(df$dist)-(diff(range(df$dist))*0.10)),
             y=c(max(df[[var.sym]])),
             fontface="bold",label=lab)+
    scale_x_reverse()+
    theme_JEB()+
    theme(legend.position = "top",
          legend.margin = margin(0,0,0,0),
          legend.box.margin = margin(0,0,0,0),
          axis.title.y = element_text(margin=margin(0,12,0,0)),
          plot.margin = unit(c(2,2,4,2),"pt"))
  print(p)
}
effPlot=function(df,lab){
  p=ggplot()+
    geom_errorbar(data=df,
                  aes(y=size,xmin=CI_low,xmax=CI_high),
                  width=0.2)+
    geom_point(data=df,
               aes(y=size,x=d),size=3)+
    geom_vline(xintercept=0,
               linetype="dashed")+
    scale_y_discrete(labels=c("L","M","S"))+
    annotate("label",
             x=c(min(df$CI_low,na.rm=TRUE)+((max(df$CI_high,na.rm=TRUE)-min(df$CI_low,na.rm=TRUE))*0.14)),
             y=c(3.4),
             fontface="bold",label=lab,
             fill="white",color="white")+
    annotate("text",
             x=c(min(df$CI_low,na.rm=TRUE)+((max(df$CI_high,na.rm=TRUE)-min(df$CI_low,na.rm=TRUE))*0.14)),
             y=c(3.4),
             fontface="bold",label=lab)+
    xlab("Effect Size (Cohen's d)")+
    ylab(NULL)+
    theme_JEB()+
    theme(plot.margin = margin(5,10,5,10,unit="pt"))
  print(p)
}
emgPlot=function(statsdata,workingemmeans,pal,varname,ylabel,w,pz){
  varname=enquo(varname)
  
  ggplot(data=statsdata,aes(x=muscle,color=behav,shape=behav))+
    geom_point(data=statsdata,aes(y=!!varname),
               size=pz/2,alpha=0.5,stroke=pz/4,
               position=position_jitterdodge(jitter.width=w*0.5,dodge.width=0.8))+
    geom_errorbar(data=workingemmeans,aes(ymin=emmean-se,ymax=emmean+se),
                  width=w,linewidth=pz/2,
                  position=position_dodge(0.8),color="black")+
    geom_point(data=workingemmeans,aes(y=emmean,fill=behav),
               position=position_dodge(0.8),
               size=pz*1.2,shape=rep(c(21,23),4),color="black",stroke=1.5)+
    scale_color_manual(name="",values=pal,labels=c("Swimming","Walking"),breaks=c("swim","walk"),
                       guide=guide_legend(override.aes = list(shape=c(21,23),linetype=0,size=pz,stroke=pz/2,alpha=1)))+
    scale_x_discrete(name="Muscle",labels=c("Abd","Add","Cmt","Zpt"),
                     breaks=c("Abductor","Adductor","Coracometapterygialis","Zonopropterygialis"))+
    scale_shape_manual(values=c(21,23),guide="none")+
    scale_fill_manual(values=pal,guide="none")+
    xlab("Muscle")+
    ylab(ylabel)+
    theme_JEB()+
    theme(legend.position='top',
          plot.margin = margin(5,5,5,5),
          axis.title.y = element_text(margin=margin(0,15,0,0)))
}
eqvar=function(modname){
  plotdata=data.frame(modname$residuals[,1])
  names(plotdata)=c('fixres')
  plotdata$fishres=modname$residuals[,2]
  plotdata$behav=modname$data$behav
  plotdata$muscle=modname$data$muscle
  writeLines("\nTest Equal Variance across Behaviours")
  print(leveneTest(plotdata$fixres,plotdata$behav))
  print(leveneTest(plotdata$fishres,plotdata$behav))
  writeLines("\nTest Equal Variance across Muscles")
  print(leveneTest(plotdata$fixres,plotdata$muscle))
  print(leveneTest(plotdata$fishres,plotdata$muscle))
  residplot=plot(modname, resid(., type = "p") ~ fitted(.))
  fixtreat=ggplot(data=plotdata,aes(x=behav,y=fixres))+
    geom_point()
  fishtreat=ggplot(data=plotdata,aes(x=behav,y=fishres))+
    geom_point()
  fixpos=ggplot(data=plotdata,aes(x=muscle,y=fixres))+
    geom_point()
  fishpos=ggplot(data=plotdata,aes(x=muscle,y=fishres))+
    geom_point()
  plot_grid(residplot,fixtreat,fishtreat,fixpos,fishpos)
}
eqvar.kine=function(modname){
  plotdata=data.frame(modname$residuals[,1])
  names(plotdata)=c('fixres')
  plotdata$fishres=modname$residuals[,2]
  plotdata$treatment=modname$data$behav
  writeLines("\nTest Equal Variance across Behaviours")
  print(leveneTest(plotdata$fixres,plotdata$treatment))
  print(leveneTest(plotdata$fishres,plotdata$treatment))
  residplot=plot(modname, resid(., type = "p") ~ fitted(.))
  fixtreat=ggplot(data=plotdata,aes(x=treatment,y=fixres))+
    geom_point()
  fishtreat=ggplot(data=plotdata,aes(x=treatment,y=fishres))+
    geom_point()
  plot_grid(residplot,fixtreat,fishtreat)
}
get_legend2 <- function(plot, legend = NULL) {
  if (is.ggplot(plot)) {
    gt <- ggplotGrob(plot)
  } else {
    if (is.grob(plot)) {
      gt <- plot
    } else {
      stop("Plot object is neither a ggplot nor a grob.")
    }
  }
  pattern <- "guide-box"
  if (!is.null(legend)) {
    pattern <- paste0(pattern, "-", legend)
  }
  indices <- grep(pattern, gt$layout$name)
  not_empty <- !vapply(
    gt$grobs[indices], 
    inherits, what = "zeroGrob", 
    FUN.VALUE = logical(1)
  )
  indices <- indices[not_empty]
  if (length(indices) > 0) {
    return(gt$grobs[[indices[1]]])
  }
  return(NULL)
}
kinePlot=function(raw,emmeans,clrs,varname,ytitle){
  varname=enquo(varname)
  
  ggplot()+
    geom_point(data=raw,aes(x=behav,y=!!varname,color=behav,shape=behav),
               position=position_jitterdodge(dodge.width=0.5,jitter.width=0.4),
               size=1,alpha=0.5,stroke=1)+
    labs(x = "Behaviour", y = ytitle) +
    geom_errorbar(data=emmeans,aes(x=behav,ymin=em-se,ymax=em+se),
                  position=position_dodge(0.5),
                  width=0.5,linewidth=1)+
    geom_point(data=emmeans,aes(x=behav,y=em,fill=behav),
               position=position_dodge(0.5),
               shape=c(21,23),size=3,color="black",stroke=1.5)+
    scale_shape_manual(values=c(21,23))+
    scale_color_manual(values = clrs)+
    scale_fill_manual(values = clrs)+
    theme_JEB()+
    theme(legend.position="none",
          plot.margin = margin(5,5,5,5),
          axis.title.y = element_text(margin=margin(0,23,0,0)))
}
letterreport=function(emsummary,niter,leniter,sumname){
  #emsummary is the specific subsection of the summary you're working with (usually [[1]] or [[2]])
  #niter is the number of levels you are comparing *within*
  #leniter is the number of comparisons *within* each level
  #sumname is the name of the variable whose levels you are comparing *within*
  for (i in 1:niter){
    refs=c(((i*leniter)-(leniter-1)):(i*leniter))
    P=emsummary$contrasts$p.value.B[refs]
    cont=gsub(" ","",emsummary$contrasts$contrast[refs])
    names(P)=cont
    writeLines(c(sumname,i,"\n"),sep=" ")
    working.comp=multcompLetters(P)
    print(working.comp[[1]])
    rm(refs,working.comp)
  }
}
makeTable1 <- function(varName,mod.lmO,mod.aO,mod.R2,mod.emmean,nDigEMM=2,nDigSE=2){
  
  Fstring="F-value"
  pstring="p-value"
  swimRow=which(mod.emmean=="swim")
  walkRow=which(mod.emmean=="walk")
  
  Response=varName
  Fval=sprintf('%.2f',mod.aO["behav",Fstring])
  df=paste0(mod.aO["behav","numDF"],",",mod.aO["behav","denDF"])
  p=round_p(mod.aO["behav",pstring])
  R2m=sprintf('%.2f',mod.R2[1])
  R2c=sprintf('%.2f',mod.R2[2])
  emmSwim=paste0(sprintf(paste0('%.',nDigEMM,'f'),mod.emmean[swimRow,"emmean"]),
                 "\u00B1",sprintf(paste0('%.',nDigSE,'f'),mod.emmean[swimRow,"SE"]))
  emmWalk=paste0(sprintf(paste0('%.',nDigEMM,'f'),mod.emmean[walkRow,"emmean"]),
                 "\u00B1",sprintf(paste0('%.',nDigSE,'f'),mod.emmean[walkRow,"SE"]))
  
  #combine into single dataframe
  out=data.frame(Response,
                 Fval,
                 df,
                 p,
                 R2m,
                 R2c,
                 emmSwim,
                 emmWalk)
}
makeTable3.model <- function(varName,predictors,mod.aO,mod.R2){
  
  r2m=sprintf('%.2f',mod.R2[1])
  r2c=sprintf('%.2f',mod.R2[2])
  Fstring="F-value"
  pstring="p-value"
  
  #preset variables with only one filled row
  Response=rep("",length(predictors))
  Fval=rep("",length(predictors))
  df=rep("",length(predictors))
  p=rep("",length(predictors))
  R2m=rep("",length(predictors))
  R2c=rep("",length(predictors))
  
  count=1
  for (i in predictors){
    if (count==1){
      Response[count]=varName
      Fval[count]=sprintf('%.2f',mod.aO[predictors[count],Fstring])
      df[count]=paste0(mod.aO[predictors[count],"numDF"],",",mod.aO[predictors[count],"denDF"])
      p[count]=round_p(mod.aO[predictors[count],pstring])
      R2m[count]=r2m
      R2c[count]=r2c
    } else {
      Response[count]=""
      Fval[count]=sprintf('%.2f',mod.aO[predictors[count],Fstring])
      df[count]=paste0(mod.aO[predictors[count],"numDF"],",",mod.aO[predictors[count],"denDF"])
      p[count]=round_p(mod.aO[predictors[count],pstring])
      R2m[count]=""
      R2c[count]=""
    }
    count=count+1
  }
  
  #combine into single dataframe
  out=data.frame(Response,
                 predictors,
                 Fval,
                 df,
                 p,
                 R2m,
                 R2c)
}
makeTable3.emmeans <- function (varName,mod.emmeans,pwComp,nDig){
  
  muscle=pwComp$muscle
  swimRow=which(mod.emmeans$behav=="swim")
  walkRow=which(mod.emmeans$behav=="walk")
  swim.emmeans=mod.emmeans %>%
    filter(behav=="swim")
  walk.emmeans=mod.emmeans %>%
    filter(behav=="walk")
  
  Response=rep("",length(muscle))
  swimEMM=rep("",length(muscle))
  walkEMM=rep("",length(muscle))
  p=rep("",length(muscle))
  pbonf=rep("",length(muscle))
  
  count=1
  for (i in muscle){
    swimEMM[count]=paste0(sprintf(paste0('%.',nDig,'f'),swim.emmeans[count,"emmean"]),
                          "±",sprintf(paste0('%.',nDig,'f'),swim.emmeans[count,"SE"]))
    walkEMM[count]=paste0(sprintf(paste0('%.',nDig,'f'),walk.emmeans[count,"emmean"]),
                          "±",sprintf(paste0('%.',nDig,'f'),walk.emmeans[count,"SE"]))
    p[count]=round_p(pwComp[count,"p.value"])
    pbonf[count]=round_p(pwComp[count,"p.value.B"])
    count=count+1
  }
  
  Response[1]=varName
  
  #combine into single dataframe
  out=data.frame(Response,
                 muscle,
                 swimEMM,
                 walkEMM,
                 p,
                 pbonf)
}
makeTable4 <- function (varName,pwComp){
  
  pw.Swim=pwComp %>%
    filter(behav=="swim")
  pw.Walk=pwComp %>%
    filter(behav=="walk")
  
  muscleContrast=pw.Swim$contrast
  
  Response=rep("",length(muscleContrast))
  Response[1]=varName
  
  #combine into single dataframe
  out=data.frame(Response,
                 muscleContrast,
                 sapply(pw.Swim$p.value,round_p),
                 sapply(pw.Swim$p.value.B,round_p),
                 sapply(pw.Walk$p.value,round_p),
                 sapply(pw.Walk$p.value.B,round_p))
}
multcomp.I=function(modname){
  # Get means
  mod.behav=emmeans(modname, pairwise~behav|muscle,adjust="none")
  mod.muscle=emmeans(modname, pairwise~muscle|behav,adjust="none")
  
  mod.behav.s=summary(mod.behav)
  mod.muscle.s=summary(mod.muscle)
  
  # Find number of comparisons
  Ltot=length(mod.behav.s$contrasts$p.value)+length(mod.muscle.s$contrasts$p.value)
  
  # Adjust p-values
  mod.behav.s$contrasts$p.value.B=p.adjust(mod.behav.s$contrasts$p.value,
                                           method='bonferroni',
                                           n = Ltot)
  mod.muscle.s$contrasts$p.value.B=p.adjust(mod.muscle.s$contrasts$p.value,
                                            method='bonferroni',
                                            n = Ltot)
  
  # Print things
  writeLines("\nEstimated Marginal Means & Pairwise Comparisons Within Behaviour")
  print(mod.behav.s)
  writeLines("\nEstimated Marginal Means & Pairwise Comparisons Within Muscle")
  print(mod.muscle.s)
  list(mod.behav.s,mod.muscle.s)
}
multcomp.nI=function(modname,sigVar,nsVar){
  # Get means#pairwise~substitute(sigVar)|substitue(nsVar)
  
  eqn=as.formula(sprintf("pairwise~%s|%s",sigVar,nsVar))
  
  mod.pairs=emmeans(modname,
                    specs=eqn,
                    adjust="none")
  mod.pairs.s=summary(mod.pairs)
  
  Ltot=length(mod.pairs.s$contrasts$p.value)/nlevels(modname$data[[nsVar]])
  
  if (length(mod.pairs.s$constrasts$p.value)>Ltot) {
    mod.pairs.s$contrasts$p.value.B=p.adjust(mod.pairs.s$contrasts$p.value,
                                             method='bonferroni',
                                             n = Ltot)
  } else {
    mod.pairs.s$contrasts$p.value.B=mod.pairs.s$contrasts$p.value*Ltot
    mod.pairs.s$contrasts$p.value.B[mod.pairs.s$contrasts$p.value.B>1]=1
  }
  
  # Print things
  writeLines("\nPairwise Comparisons")
  print(mod.pairs.s)
  list(mod.pairs.s)
}
normal=function(modname){
  plotdata=data.frame(resid(modname))
  names(plotdata)=c('res')
  plotdata$behav=na.omit(modname$data$behav)
  plotdata$muscle=modname$data$muscle
  histbehav=gghistogram(plotdata,"res",facet.by="behav")
  histmuscle=gghistogram(plotdata,"res",facet.by="muscle")  
  histungrouped=gghistogram(plotdata,"res")
  
  plot_grid(histbehav,histmuscle,histungrouped,
            ncol=3)
}
normal.kine=function(modname){
  plotdata=data.frame(resid(modname))
  names(plotdata)=c('res')
  plotdata$treatment=modname$data$behav
  qqtreatment=ggqqplot(plotdata,"res",facet.by="treatment")
  qqungrouped=ggqqplot(plotdata,"res")
  
  plot_grid(qqtreatment,qqungrouped)
}
round_p <- function(number){
  r.number=sprintf('%.2f',number)
  if (r.number<0.001){
    r.number="<0.001"
  } else if (r.number<0.01){
    r.number="<0.01"
  } else if (r.number==1 || r.number=="1.00"){
    r.number=">0.99"
  }
  r.number=as.character(r.number)
  
  return(r.number)
}
splitData=function(df,exp.cond,size.cond=NULL,var){
  
  var.sym = sym(var)
  
  result=df %>%
    filter(exp==exp.cond)
  
  if (!is.null(size.cond)){
    result=df %>%
      filter(exp==exp.cond,size==size.cond)
  }
  
  out=result  %>%
    select(fish,treat,dist,exp,!!var.sym)
  
  return(out)
}
theme_JEB <- function(){ 
  font = "Arial"  #assign font family up front
  
  theme_classic() %+replace%    #replace elements we want to change
    
    theme(
      
      #text elements are the only thing that needs changing
      plot.title = element_blank(),               #raise slightly
      
      plot.subtitle = element_blank(),               #font size
      
      plot.caption = element_blank(),               #right align
      
      axis.title = element_text(
        family = font,
        size = 8),               #font size
      
      axis.text = element_text(              #axis text
        family = font,            #axis famuly
        size = 8),                #font size)
      
      legend.text = element_text(              #axis text
        family = font,            #axis famuly
        size = 8),                #font size)
      
      legend.title = element_text(              #axis text
        family = font,            #axis famuly
        size = 8)                #font size)
      
    )
}
theme_nox=function(){
  theme(axis.title.x=element_blank(),
        axis.text.x=element_blank())
}

## 1.4 Setup for Saving PDF Plots ----
# We have used GhostScript to save pdf plots reliably. The path below needs to 
#  be adjusted for your computer, and GhostScript can be downloaded here:
#  https://ghostscript.com/releases/gsdnld.html
Sys.setenv(R_GSCMD = "C:/Program Files/gs/gs10.04.0/bin/gswin64c.exe")

## 1.5 Read In Data ----
### 1.5.1 read kinematics data ----
kineIn=read_csv('tidyDataFiles/TidyDataSet_kine.csv',col_types='fff') %>%
  rename(fish=Fish,
         trial=Trial,
         behav=Behaviour,
         locSpd=`Speed over ground (BL/s)`,
         swdCaud=`Caudal fin swing distance (BL)`,
         swdPect=`Pectoral fin swing distance (BL)`,
         maxFinElav=`Maximum pectoral fin elevation (BL)`,
         minFinElav=`Minimum pectoral fin elevation (BL)`,
         rngFinElav=`Pectoral fin elevation range (BL)`,
         maxAddAng=`Maximum pectoral fin adduction (deg)`,
         minAddAng=`Minimum pectoral fin adduction (deg)`,
         rngAddAng=`Pectoral fin adduction range (deg)`,
         maxAbdVel=`Maximum abduction velocity (deg/s)`,
         rtnAbdVel=`Routine abduction velocity (deg/s)`,
         maxAddVel=`Maximum adduction velocity (deg/s)`,
         rtnAddVel=`Routine adduction velocity (deg/s)`,
         swdNose=`Nose swing distance (BL)`)

### 1.5.2 read EMG data ----
emgIn=read_csv("tidyDataFiles/TidyDataSet_emg.csv",col_types = 'ffff') %>%
  rename(fish=`Fish`,
         trial=`Trial`,
         behav=`Behaviour`,
         muscle=`Muscle`,
         fdurC=`Fin EMG Duration (full cycle; s)`,
         fdfC=`Fin EMG Duty Factor (% full cycle)`,
         friaC=`Fin EMG RIA (full cycle; % max)`,
         fmaC=`Fin EMG Maximum Amplitude (full cycle; % max)`,
         fnbC=`Fin EMG Number of Bursts (per full cycle)`,
         fdurP=`Fin EMG Duration (propulsive phase; s)`,
         fdfP=`Fin EMG Duty Factor (% propulsive phase)`,
         friaP=`Fin EMG RIA (propulsive phase; % max)`,
         fmaP=`Fin EMG Maximum Amplitude (propulsive phase; % max)`, 
         fnbP=`Fin EMG Number of Bursts (per propulsive phase)`,
         fdurR=`Fin EMG Duration (recovery phase; s)`,
         fdfR=`Fin EMG Duty Factor (% recovery phase)`,
         friaR=`Fin EMG RIA (recovery phase; % max)`,
         fmaR=`Fin EMG Maximum Amplitude (recovery phase; % max)`,
         fnbR=`Fin EMG Number of Bursts (per recovery phase)`) %>%
  mutate(muscle=fct_relevel(muscle,
                            "Abductor",
                            "Adductor",
                            "Coracometapterygialis",
                            "Zonopropterygialis"))

### 1.5.3 read EBD data ----
ebdIn=read_csv('tidyDataFiles/TidyDataSet_EBD.csv',col_types='ffff') %>%
  rename(fish=Fish,
         size=Size,
         treat=Treatment,
         exp=Experiment,
         dist=`Distance Along Fin (proximal to distal; %)`,
         abdID=`Abductor Integrated Density`,
         addID=`Adductor Integrated Density`,
         cmtID=`Coracometapterygialis Integrated Density`,
         zptID=`Zonopropterygialis Integrated Density`)

# 2 STATISTICAL ANALYSIS ----
## 2.1 Kinematics Analysis ----
### 2.1.1 Speed over ground (BL/s) ----
#### 2.1.1a subset data ----
spd=kineIn %>%
  select(where(is.factor) | contains('Spd')) %>%
  drop_na()
#### 2.1.1b analysis ----
mod.spd=lme(data=spd,                                   #dataset from above
            locSpd~behav,                               #fixed effects
            random=~1|fish)                             #random effects 
normal.kine(mod.spd)                                    #check normality of residuals
eqvar.kine(mod.spd)                                     #check equal variance of residuals
mod.spd.out=anovaresults(mod.spd)                       #print the results of our model
mod.spd.emmean=data.frame(emmeans(mod.spd, ~behav))     #estimated marginal means for the model above

mod.spd.table1=makeTable1("Speed over ground (BL s-1)",
                          mod.spd.out[[1]],
                          mod.spd.out[[2]],
                          mod.spd.out[[3]],
                          mod.spd.emmean,
                          2,3)               #make table

rm(spd,mod.spd,mod.spd.out,mod.spd.emmean)              #clean up environment

### 2.1.2 Caudal fin swing distance (BL) ----
#### 2.1.2a subset data ----
cdswd=kineIn %>%
  select(where(is.factor) | contains('swdCaud')) %>%
  drop_na()
#### 2.1.2b analysis ----
mod.cdswd=lme(data=cdswd,                                    #dataset from above
              swdCaud~behav,                                 #fixed effects
              random=~1|fish)                                #random effects
normal.kine(mod.cdswd)                                       #check normality of residuals
eqvar.kine(mod.cdswd)                                        #check equal variance of residuals
mod.cdswd.out=anovaresults(mod.cdswd)                        #print results of model
mod.cdswd.emmean=data.frame(emmeans(mod.cdswd, ~behav))      #estimated marginal means for model above

mod.cdswd.table1=makeTable1("Caudal fin swing distance (BL)",
                          mod.cdswd.out[[1]],
                          mod.cdswd.out[[2]],
                          mod.cdswd.out[[3]],
                          mod.cdswd.emmean)                   #make table

rm(cdswd,mod.cdswd,mod.cdswd.out,mod.cdswd.emmean)            #clean up environment

### 2.1.3 Pectoral fin swing distance (BL) ----
#### 2.1.3a subset data ----
pfswd=kineIn %>%
  select(where(is.factor) | contains('swdPect')) %>%
  drop_na()
#### 2.1.3b analysis ----
mod.pfswd=lme(data=pfswd,                                       #dataset from above
              swdPect~behav,                                    #fixed effects
              random=~1|fish,
              weights=varIdent(form=~1|behav))                  #random effects
normal.kine(mod.pfswd)                                          #check normality of residuals
eqvar.kine(mod.pfswd)                                           #check equal variance of residuals
mod.pfswd.out=anovaresults(mod.pfswd)                           #print results of model
mod.pfswd.emmean=data.frame(emmeans(mod.pfswd, ~behav))         #estimated marginal means for model above

mod.pfswd.table1=makeTable1("Pectoral fin swing distance (BL)",
                            mod.pfswd.out[[1]],
                            mod.pfswd.out[[2]],
                            mod.pfswd.out[[3]],
                            mod.pfswd.emmean)                   #make table

rm(pfswd,mod.pfswd,mod.pfswd.out,mod.pfswd.emmean)              #clean up environment

### 2.1.4 Pectoral fin maximum elevation (BL) ----
#### 2.1.4a subset data ----
xpfel=kineIn %>%
  select(where(is.factor) | contains('maxFinElav')) %>%
  drop_na()
#### 2.1.4b analysis ----
mod.xpfel=lme(data=xpfel,                                           #dataset from above
              maxFinElav~behav,                                     #fixed effects
              random=~1|fish)                                       #random effects
normal.kine(mod.xpfel)                                              #check normality of residuals
eqvar.kine(mod.xpfel)                                               #check equal variance of residuals
mod.xpfel.out=anovaresults(mod.xpfel)                               #print results of model
mod.xpfel.emmean=data.frame(emmeans(mod.xpfel,~behav))              #estimated marginal means for model above

mod.xpfel.table1=makeTable1("Maximum pectoral fin elevation (BL)",
                            mod.xpfel.out[[1]],
                            mod.xpfel.out[[2]],
                            mod.xpfel.out[[3]],
                            mod.xpfel.emmean,
                            3,3)                       #make table

#### 2.1.4c plot ----
# dataframe of descriptive statistics
em.xpfel=mod.xpfel.emmean %>%
  rename(em=emmean,
         se=SE) %>%
  select(behav,em,se)
# plot
plot.xpfel=kinePlot(xpfel,                       #raw data
                    em.xpfel,                    #descriptive statistics
                    behavclrs,                   #plotting colours
                    maxFinElav,                  #response variable
                    "Max Fin Elevation (BL)")+   #y-axis title
  annotate("text",                                    #text annotation for statistical significance
           x=2,y=0,                               #x and y coordinates of annotation
           label="*",                                 #define text for annotation
           size = 14 / ggplot2::.pt,                  #font size (including conversion for annotate default)
           fontface="bold",                           #make bold
           family="Arial")+                           #make Arial
  theme_nox()                                    #remove x-axis labels

rm(xpfel,mod.xpfel,mod.xpfel.out,mod.xpfel.emmean,em.xpfel)                     #clean up environment

### 2.1.5 Pectoral fin minimum elevation (BL) ----
#### 2.1.5a subset data ----
npfel=kineIn %>%
  select(where(is.factor) | contains('minFinElav')) %>%
  drop_na()
#### 2.1.5b analysis ----
mod.npfel=lme(data=npfel,                                           #dataset from above
              minFinElav~behav,                                     #fixed effects
              random=~1|fish)                                       #random effects
normal.kine(mod.npfel)                                              #check normality of residuals
eqvar.kine(mod.npfel)                                               #check equal variance of residuals
mod.npfel.out=anovaresults(mod.npfel)                               #print results of model
mod.npfel.emmean=data.frame(emmeans(mod.npfel,~behav))              #estimated marginal means for model above

mod.npfel.table1=makeTable1("Minimum pectoral fin elevation (BL)",
                            mod.npfel.out[[1]],
                            mod.npfel.out[[2]],
                            mod.npfel.out[[3]],
                            mod.npfel.emmean,
                            3,3)                       #make table

#### 2.1.5c plot ----
# dataframe of descriptive statistics
em.npfel=mod.npfel.emmean %>%
  rename(em=emmean,
         se=SE) %>%
  select(behav,em,se)

plot.npfel=kinePlot(npfel,                      #raw data
                    em.npfel,                   #descriptive statistics
                    behavclrs,                  #plotting colours
                    minFinElav,                 #response variable
                    "Min Fin Elevation (BL)")+  #y-axis title
  annotate("text",                                    #text annotation for statistical significance
           x=2,y=-0.04,                               #x and y coordinates of annotation
           label="*",                                 #define text for annotation
           size = 14 / ggplot2::.pt,                  #font size (including conversion for annotate default)
           fontface="bold",                           #make bold
           family="Arial")+                           #make Arial
  theme_nox()                                   #remove x-axis labels

rm(npfel,mod.npfel,mod.npfel.out,mod.npfel.emmean,em.npfel)                    #clean up environment

### 2.1.6 Pectoral fin elevation range (BL) ----
#### 2.1.6a subset data ----
rpfel=kineIn %>%
  select(where(is.factor) | contains('rngFinElav')) %>%
  drop_na()
#### 2.1.6b analysis ----
mod.rpfel=lme(data=rpfel,                                           #dataset from above
              rngFinElav~behav,                                     #fixed effects
              random=~1|fish,                                       #random effects
              weights=varIdent(form=~1|behav))                      #account for unequal variance
normal.kine(mod.rpfel)                                              #check normality of residuals
eqvar.kine(mod.rpfel)                                               #check equal variance of residuals
mod.rpfel.out=anovaresults(mod.rpfel)                               #print results of model
mod.rpfel.emmean=data.frame(summary(emmeans(mod.rpfel,~behav)))              #estimated marginal means for model above

mod.rpfel.table1=makeTable1("Pectoral fin elevation range (BL)",
                            mod.rpfel.out[[1]],
                            mod.rpfel.out[[2]],
                            mod.rpfel.out[[3]],
                            mod.rpfel.emmean,
                            3,3)                       #make table

#### 2.1.6c plot ----
# dataframe of descriptive statistics
em.rpfel=mod.rpfel.emmean %>%
  rename(em=emmean,
         se=SE) %>%
  select(behav,em,se)
# plot
plot.rpfel=kinePlot(rpfel,                            #raw data
                    em.rpfel,                         #descriptive statistics
                    behavclrs,                        #plotting colours
                    rngFinElav,                       #response variable
                    "Fin Elevation Range (BL)")+      #y-axis title
  annotate("text",                                    #text annotation for statistical significance
           x=2,y=0.047,                               #x and y coordinates of annotation
           label="*",                                 #define text for annotation
           size = 14 / ggplot2::.pt,                  #font size (including conversion for annotate default)
           fontface="bold",                           #make bold
           family="Arial")+                           #make Arial
  ylim(0,0.047)+                                      #increase y-limits to make space for label
  theme_nox()                                         #remove x-axis labels

rm(rpfel,mod.rpfel,mod.rpfel.out,mod.rpfel.emmean,em.rpfel)                          #clean up environment

### 2.1.7 Pectoral fin maximum adduction angle (deg) ----
#### 2.1.7a subset data ----
xpfad=kineIn %>%
  select(where(is.factor) | contains('maxAddAng')) %>%
  drop_na()
#### 2.1.7b analysis ----
mod.xpfad=lme(data=xpfad,                                          #dataset from above
              maxAddAng~behav,                                     #fixed effects
              random=~1|fish)                                      #random effects
normal.kine(mod.xpfad)                                             #check normality of residuals
eqvar.kine(mod.xpfad)                                              #check equal variance of residuals
mod.xpfad.out=anovaresults(mod.xpfad)                              #print results of model
mod.xpfad.emmean=data.frame(summary(emmeans(mod.xpfad,~behav)))    #estimated marginal means for model above

mod.xpfad.table1=makeTable1("Maximum pectoral fin adduction (°)",
                            mod.xpfad.out[[1]],
                            mod.xpfad.out[[2]],
                            mod.xpfad.out[[3]],
                            mod.xpfad.emmean,
                            0,1)                       #make table

#### 2.1.7c plot ----
# dataframe of descriptive statistics
em.xpfad=mod.xpfad.emmean %>%
  rename(em=emmean,
         se=SE) %>%
  select(behav,em,se)
# plot
plot.xpfad=kinePlot(xpfad,                                            #raw data
                    em.xpfad,                                         #descriptive statistics
                    behavclrs,                                        #plotting colours
                    maxAddAng,                                        #response variable
                    expression(paste("Max Add Angle (",degree,")")))+ #y-axis title
  annotate("text",                                                    #text annotation for statistical significance
           x=2,y=235,                                                 #x and y coordinates of annotation
           label="*",                                                 #define text for annotation
           size = 14 / ggplot2::.pt,                                  #font size (include conversion for annotate default)
           fontface="bold",                                           #make bold
           family="Arial")+                                           #make Arial
  ylim(178,237)+                                                      #increase y-limits to make space for label
  theme_nox()                                                         #remove x-axis labels

rm(xpfad,mod.xpfad,mod.xpfad.out,mod.xpfad.emmean,em.xpfad)                                          #clean up environment

### 2.1.8 Pectoral fin minimum adduction angle (deg) ----
#### 2.1.8a subset data ----
npfad=kineIn %>%
  select(where(is.factor) | contains('minAddAng')) %>%
  drop_na()
#### 2.1.8b analysis ----
mod.npfad=lme(data=npfad,                                           #dataset from above
              minAddAng~behav,                                      #fixed effects
              random=~1|fish,                                       #random effects
              weights=varIdent(form=~1|behav))                      #account for unequal variance
normal.kine(mod.npfad)                                              #check normality of residuals
eqvar.kine(mod.npfad)                                               #check equal variance of residuals
mod.npfad.out=anovaresults(mod.npfad)                               #print results of model
mod.npfad.emmean=data.frame(summary(emmeans(mod.npfad,~behav)))              #estimated marginal means for model above

mod.npfad.table1=makeTable1("Minimum pectoral fin adduction (°)",
                            mod.npfad.out[[1]],
                            mod.npfad.out[[2]],
                            mod.npfad.out[[3]],
                            mod.npfad.emmean,
                            0,1)                       #make table

#### 2.1.8c plot ----
# dataframe of descriptive statistics
em.npfad=mod.npfad.emmean %>%
  rename(em=emmean,
         se=SE) %>%
  select(behav,em,se)
# plot
plot.npfad=kinePlot(npfad,                                             #raw data
                    em.npfad,                                          #descriptive statistics
                    behavclrs,                                         #plotting colours
                    minAddAng,                                         #response variable
                    expression(paste("Min Add Angle (",degree,")")))+  #y-axis title
  annotate("text",                                                     #text annotation for statistical significance
           x=2,y=200,                                                  #x and y coordinates of annotation
           label="*",                                                  #define text for annotation
           size = 14 / ggplot2::.pt,                                   #font size (include conversion for annotate default)
           fontface="bold",                                            #make bold
           family="Arial")+                                            #make Arial
  theme_nox()                                                          #remove x-axis labels
 
rm(npfad,mod.npfad,mod.npfad.out,mod.npfad.emmean,em.npfad)                                           #clean up environment

### 2.1.9 Pectoral fin adduction angle range (deg) ----
#### 2.1.9a subset data ----
rpfad=kineIn %>%
  select(where(is.factor) | contains('rngAddAng')) %>%
  drop_na()
#### 2.1.9b analysis ----
mod.rpfad=lme(data=rpfad,                                           #dataset from above
              rngAddAng~behav,                                      #fixed effects
              random=~1|fish/trial,                                 #random effects
              weights=varIdent(form=~1|behav))                      #account for unequal variance
normal.kine(mod.rpfad)                                              #check normality of residuals
eqvar.kine(mod.rpfad)                                               #check equal variance of residuals
mod.rpfad.out=anovaresults(mod.rpfad)                               #print results of model
mod.rpfad.emmean=data.frame(summary(emmeans(mod.rpfad,~behav)))              #estimated marginal means for model above

mod.rpfad.table1=makeTable1("Pectoral fin adduction range (°)",
                            mod.rpfad.out[[1]],
                            mod.rpfad.out[[2]],
                            mod.rpfad.out[[3]],
                            mod.rpfad.emmean,
                            1,1)                       #make table

#### 2.1.9c plot ----
# dataframe of descriptive statistics
em.rpfad=mod.rpfad.emmean %>%
  rename(em=emmean,
         se=SE) %>%
  select(behav,em,se)
# plot 
plot.rpfad=kinePlot(rpfad,                                               #raw data
                    em.rpfad,                                            #descriptive statistics
                    behavclrs,                                           #plotting colours
                    rngAddAng,                                           #response variable
                    expression(paste("Add Angle Range (",degree,")")))+  #y-axis title
  annotate("text",                                                       #text annotation for statistical significance
           x=2,y=115,                                                    #x and y coordinates of annotation
           label="*",                                                    #define text for annotation
           size = 14 / ggplot2::.pt,                                     #font size (include conversion for annotate default)
           fontface="bold",                                              #make bold
           family="Arial")+                                              #make Arial
  ylim(0,120)+                                                           #increase y-limits to make space for label
  theme_nox()                                                            #remove x-axis labels

rm(rpfad,mod.rpfad,mod.rpfad.out,mod.rpfad.emmean,em.rpfad)                                             #clean up environment

### 2.1.10 Pectoral fin abduction maximum angular velocity (deg/s) ----
#### 2.1.10a subset data ----
xabvl=kineIn %>%
  select(where(is.factor) | contains('maxAbdVel')) %>%
  drop_na()
#### 2.1.10b analysis ----
mod.xabvl=lme(data=xabvl,          #dataset from above
              maxAbdVel~behav,     #fixed effects
              random=~1|fish)      #random effects
normal.kine(mod.xabvl)             #check normality of residuals
eqvar.kine(mod.xabvl)              #check equal variance of residuals
mod.xabvl.out=anovaresults(mod.xabvl)            #print results of model
mod.xabvl.emmean=data.frame(summary(emmeans(mod.xabvl,~behav))) #estimated marginal means for model above

mod.xabvl.table1=makeTable1("Maximum abduction velocity (°s-1)",
                            mod.xabvl.out[[1]],
                            mod.xabvl.out[[2]],
                            mod.xabvl.out[[3]],
                            mod.xabvl.emmean,
                            0,0)                       #make table

#### 2.1.10c plot ----
# dataframe of descriptive statistics
em.xabvl=mod.xabvl.emmean %>%
  rename(em=emmean,
         se=SE) %>%
  select(behav,em,se)
# plot 
plot.xabvl=kinePlot(xabvl,                                                         #raw data
                    em.xabvl,                                                      #descriptive statistics
                    behavclrs,                                                     #plotting colours
                    maxAbdVel,                                                     #response variable
                    expression(paste("Max Abd Velocity (",degree," s"^{-1},")")))+  #y-axis title
  scale_y_reverse()+
  theme(axis.title.y = element_text(vjust=20))

rm(xabvl,mod.xabvl,mod.xabvl.out,mod.xabvl.emmean,em.xabvl)                                                       #clean up environment

### 2.1.11 Pectoral fin abduction routine angular velocity (deg/s) ----
#### 2.1.11a subset data ----
rabvl=kineIn %>%
  select(where(is.factor) | contains('rtnAbdVel')) %>%
  drop_na()
#### 2.1.11b analysis ----
mod.rabvl=lme(data=rabvl,                                           #dataset from above
              rtnAbdVel~behav,                                      #fixed effects
              random=~1|fish)                                       #random effects
normal.kine(mod.rabvl)                                              #check normality of residuals
eqvar.kine(mod.rabvl)                                               #check equal variance of residuals
mod.rabvl.out=anovaresults(mod.rabvl)                               #print results of model
mod.rabvl.emmean=data.frame(summary(emmeans(mod.rabvl,~behav)))     #estimated marginal means for model above

mod.rabvl.table1=makeTable1("Routine abduction velocity (°s-1)",
                            mod.rabvl.out[[1]],
                            mod.rabvl.out[[2]],
                            mod.rabvl.out[[3]],
                            mod.rabvl.emmean,
                            0,0)                       #make table

#### 2.1.11c plot ----
# dataframe of descriptive statistics
em.rabvl=mod.rabvl.emmean %>%
  rename(em=emmean,
         se=SE) %>%
  select(behav,em,se)
# plot 
plot.rabvl=kinePlot(rabvl,                                                          #raw data
                    em.rabvl,                                                       #descriptive statistics
                    behavclrs,                                                      #plotting colours
                    rtnAbdVel,                                                      #response variable
                    expression(paste("Rtn Abd Velocity (",degree," s"^{-1},")")))+   #y-axis title
  scale_y_reverse()

rm(rabvl,mod.rabvl,mod.rabvl.out,mod.rabvl.emmean,em.rabvl)                                                        #clean up environment

### 2.1.12 Pectoral fin adduction maximum angular velocity (deg/s) ----
#### 2.1.12a subset data ----
xadvl=kineIn %>%
  select(where(is.factor) | contains('maxAddVel')) %>%
  drop_na()
#### 2.1.12b analysis ----
mod.xadvl=lme(data=xadvl,                                          #dataset from above
              maxAddVel~behav,                                     #fixed effects
              random=~1|fish,                                      #random effects
              weights=varIdent(form=~1|behav))                     #account for unequal variance
normal.kine(mod.xadvl)                                             #check normality of residuals
eqvar.kine(mod.xadvl)                                              #check equal variance of residuals
mod.xadvl.out=anovaresults(mod.xadvl)                              #print results of model
mod.xadvl.emmean=data.frame(summary(emmeans(mod.xadvl,~behav)))    #estimated marginal means for model above

mod.xadvl.table1=makeTable1("Maximum adduction velocity (°s-1)",
                            mod.xadvl.out[[1]],
                            mod.xadvl.out[[2]],
                            mod.xadvl.out[[3]],
                            mod.xadvl.emmean,
                            0,0)                       #make table

#### 2.1.12c plot ----
# dataframe of descriptive statistics
em.xadvl=mod.xadvl.emmean %>%
  rename(em=emmean,
         se=SE) %>%
  select(behav,em,se)
# plot
plot.xadvl=kinePlot(xadvl,                                                          #raw data
                    em.xadvl,                                                       #descriptive statistics
                    behavclrs,                                                      #plotting colours
                    maxAddVel,                                                      #response variable
                    expression(paste("Max Add Velocity (",degree," s"^{-1},")")))+  #y-axis title
  annotate("text",                                                                  #text annotation for statistical significance
           x=2,y=4800,                                                              #x and y coordinates of annotation
           label="*",                                                               #define text for annotation
           size = 14 / ggplot2::.pt,                                                #font size (include conversion for annotate default)
           fontface="bold",                                                         #make bold
           family="Arial")+                                                         #make Arial
  ylim(0,5000)                                                                      #increase y-limits to make space for label 

rm(xadvl,mod.xadvl,mod.xadvl.out,mod.xadvl.emmean,em.xadvl)                                                        #clean up environment

### 2.1.13 Pectoral fin adduction routine angular velocity (deg/s) ----
#### 2.1.13a subset data ----
radvl=kineIn %>%
  select(where(is.factor) | contains('rtnAddVel')) %>%
  drop_na()
#### 2.1.13b analysis ----
mod.radvl=lme(data=radvl,                                                  #dataset from above
              rtnAddVel~behav,                                             #fixed effects
              random=~1|fish,                                              #random effects
              weights=varIdent(form=~1|behav))                             #account for unequal variance
normal.kine(mod.radvl)                                                     #check normality of residuals
eqvar.kine(mod.radvl)                                                      #check equal variance of residuals
mod.radvl.out=anovaresults(mod.radvl)                                      #print results of model
mod.radvl.emmean=data.frame(summary(emmeans(mod.radvl, ~behav)))   #estimated marginal means for model above

mod.radvl.table1=makeTable1("Routine adduction velocity (°s-1)",
                            mod.radvl.out[[1]],
                            mod.radvl.out[[2]],
                            mod.radvl.out[[3]],
                            mod.radvl.emmean,
                            0,0)                              #make table

#### 2.1.13c plot ----
# dataframe of descriptive statistics
em.radvl=mod.radvl.emmean %>%
  rename(em=emmean,
         se=SE) %>%
  select(behav,em,se)
# plot
plot.radvl=kinePlot(radvl,                                                          #raw data
                    em.radvl,                                                       #descriptive statistics
                    behavclrs,                                                      #plotting colours
                    rtnAddVel,                                                      #response variable
                    expression(paste("Rtn Add Velocity (",degree," s"^{-1},")")))+  #y-axis title
  annotate("text",                                                                  #text annotation for statistical significance
           x=2,y=4000,                                                              #x and y coordinates of annotation
           label="*",                                                               #define text for annotation
           size = 14 / ggplot2::.pt,                                                #font size (include conversion for annotate default)
           fontface="bold",                                                         #make bold
           family="Arial")+                                                         #make Arial
  ylim(0,4200)                                                                      #increase y-limits to make space for label

rm(radvl,mod.radvl,mod.radvl.out,mod.radvl.emmean,em.radvl)                                                        #clean up environment

## 2.2 Muscle Activity Analysis ----
### 2.2.1 Muscle activity duration (s) | full cycle ----
#### 2.2.1a subset data ----
fdc=emgIn %>%
  select(fish,trial,behav,muscle,fdurC) %>%
  drop_na()
#### 2.2.1b analysis ----
mod.fdc=lme(data=fdc,                           #dataset from above
              fdurC~behav*muscle,               #fixed effects
              random=~1|fish,                   #random effects
              weights=varIdent(form=~1|behav))  #account for unequal variance
normal(mod.fdc)                                 #check normality of residuals
eqvar(mod.fdc)                                  #check equal variance of residuals
mod.fdc.out=anovaresults(mod.fdc)                           #print results of model
pw.fdc=multcomp.I(mod.fdc)                      #estimated marginal means for model
letterreport(pw.fdc[[1]],4,1,"muscle")          #print pairwise comparisons within muscle across behaviour
letterreport(pw.fdc[[2]],2,6,"behav")           #print pairwise comparisons within behaviour across muscle

mod.fdc.emmeans=pw.fdc[[1]]$emmeans
mod.fdc.table3.model=makeTable3.model("Full cycle muscle activation duration (s)",
                 c("behav","muscle","behav:muscle"),
                 mod.fdc.out[[2]],mod.fdc.out[[3]])
mod.fdc.table3.EMM=makeTable3.emmeans("Full cycle muscle activation duration (s)",
                                      mod.fdc.emmeans,
                                      pw.fdc[[1]]$contrasts,
                                      "3")
mod.fdc.table4=makeTable4("Full cycle muscle activation duration (s)",
                          pw.fdc[[2]]$contrasts)
#### 2.2.1c plot ----
# dataframe of descriptive statistics
em.fdc=data.frame(emmeans(mod.fdc,~behav*muscle)) %>%
  select(behav,muscle,emmean,SE) %>%
  rename(se=SE)
# plot
plot.fdc=emgPlot(fdc,                            #raw data
                 em.fdc,                         #descriptive statistics
                 behavclrs,                      #plotting colours
                 fdurC,                          #response variable
                 "Full Cycle EMG Duration (s)",  #y-axis label
                 0.6,                            #base jitter width
                 2)+                             #base point size
  annotate("text",                               #text annotation for statistical significance
           x=c(0.8,1.8,2.8,3.8),                 #x coordinates for annotations
           y=c(0.3,0.23,0.34,0.3),               #y coordinates for annotations
           label=c("ab","a","ab","b"),           #define text for annotation
           color="black",                        #define colour for text
           size=8/ggplot2::.pt,                  #font size (include conversion for annotate default)
           family="Arial",                       #make Arial 
           fontface="bold")+                     #make bold 
  annotate("text",
           x=c(1.2,2.2,3.2,4.2),y=c(0.54,0.64,0.59,0.63),
           label=c("A","B","A","B"),
           color="black",size=8/ggplot2::.pt,
           family="Arial",fontface="bold")+
  annotate("text",
           x=c(1,2,3,4),y=rep(0.65*ast.pos,4),
           label=c("*","*","*","*"),
           size=12/ggplot2::.pt,fontface="bold",family="Arial")+
  coord_cartesian(ylim=c(0,0.65),           #adjust y axis limits
                  clip="off")               #allow plotting outside axis limits

rm(fdc,mod.fdc,mod.fdc.out,mod.fdc.emmeans,pw.fdc,em.fdc)               #clean up environment

### 2.2.2 Muscle activity duty factor (% full cycle) | full cycle ----
#### 2.2.2a subset data ----
fdfc=emgIn %>% 
  select(fish,trial,behav,muscle,fdfC) %>%
  drop_na()
#### 2.2.2b analysis ----
mod.fdfc=lme(data=fdfc,                         #dataset from above
             fdfC~behav*muscle,                 #fixed effects
             random=~1|fish,                    #random effects
             weights=varIdent(form=~1|behav))   #account for unequal variance
normal(mod.fdfc)                                #check normality of residuals       
eqvar(mod.fdfc)                                 #check equal variance of residuals
mod.fdfc.out=anovaresults(mod.fdfc)                          #print results of model
pw.fdfc=multcomp.I(mod.fdfc)                    #estimated marginal means for model
letterreport(pw.fdfc[[1]],4,1,"muscle")         #print pairwise comparisons within muscle across behaviours
letterreport(pw.fdfc[[2]],2,6,"behav")          #print pairwise comparisons within behaviour across muscle

mod.fdfc.emmeans=pw.fdfc[[1]]$emmeans
mod.fdfc.table3.model=makeTable3.model("Muscle duty factor (% full cycle)",
                                      c("behav","muscle","behav:muscle"),
                                      mod.fdfc.out[[2]],mod.fdfc.out[[3]])
mod.fdfc.table3.EMM=makeTable3.emmeans("Muscle duty factor (% full cycle)",
                                      mod.fdfc.emmeans,
                                      pw.fdfc[[1]]$contrasts,
                                      "1")
mod.fdfc.table4=makeTable4("Muscle duty factor (% full cycle)",
                          pw.fdfc[[2]]$contrasts)
#### 2.2.2c plot ----
# dataframe of descriptive statistics
em.fdfc=data.frame(emmeans(mod.fdfc,~behav*muscle)) %>%
  select(behav,muscle,emmean,SE) %>%
  rename(se=SE)
# plot
plot.fdfc=emgPlot(fdfc,                                    #raw data
                  em.fdfc,                                 #descriptive statistics
                  behavclrs,                               #plotting colours
                  fdfC,                                    #response variable
                  "EMG Duty Factor (% full cycle)",        #y-axis label
                  0.6,                                     #base jitter width
                  2)+                                      #base point size
  annotate("text",                                         #text annotation for statistical significance
           x=c(0.8,1.8,2.8,3.8),                           #x coordinates for annotations
           y=c(105,100,105,105),                           #y coordinates for annotations
           label=c("ab","a","ab","b"),                     #define text for annotation
           color="black",                                  #define colour for text
           size=8/ggplot2::.pt,                            #font size (include conversion for annotate default)
           family="Arial",                                 #make Arial
           fontface="bold")+                               #make bold
  annotate("text",
           x=c(1.2,2.2,3.2,4.2),y=c(90,103,80,102),
           label=c("A","B","A","B"),
           color="black",size=8/ggplot2::.pt,
           family="Arial",fontface="bold")+
  annotate("text",
           x=c(2),y=rep(105*ast.pos,1),
           label="*",
           size=12/ggplot2::.pt,fontface="bold",family="Arial")+
  coord_cartesian(ylim=c(3,105),                           #adjust y axis limits
                  clip="off")                              #allow plotting outside axis limits

rm(fdfc,mod.fdfc,mod.fdfc.out,mod.fdfc.emmeans,pw.fdfc,em.fdfc)                          #clean up environment

### 2.2.3 Muscle activity rectified integrated area (% max) | full cycle ----
#### 2.2.3a subset data ----
frc=emgIn %>%
  select(fish,trial,behav,muscle,friaC) %>%
  drop_na()
#### 2.2.3b analysis ----
mod.frc=lme(data=frc,                         #dataset from above
            friaC~behav*muscle,               #fixed effects
            random=~1|fish,             #random effects
            weights=varIdent(form=~1|behav))  #account for unequal variance           
normal(mod.frc)                               #check normality of residuals
eqvar(mod.frc)                                #check equal variance of residuals
mod.frc.out=anovaresults(mod.frc)                         #print results of model
pw.frc=multcomp.I(mod.frc)                    #estimated marginal means for model
letterreport(pw.frc[[1]],4,1,"muscle")        #print pairwise comparisons within muscle across behaviours
letterreport(pw.frc[[2]],2,6,"behav")         #print pairwise comparisons within behaviour across muscle

mod.frc.emmeans=pw.frc[[1]]$emmeans
mod.frc.table3.model=makeTable3.model("Full cycle muscle RIA (% max)",
                                       c("behav","muscle","behav:muscle"),
                                       mod.frc.out[[2]],mod.frc.out[[3]])
mod.frc.table3.EMM=makeTable3.emmeans("Full cycle muscle RIA (% max)",
                                       mod.frc.emmeans,
                                       pw.frc[[1]]$contrasts,
                                       "2")
mod.frc.table4=makeTable4("Full cycle muscle RIA (% max)",
                           pw.frc[[2]]$contrasts)
#### 2.2.3c plot ----
# dataframe of descriptive statistics
em.frc=data.frame(emmeans(mod.frc,~behav*muscle)) %>%
  select(behav,muscle,emmean,SE) %>%
  rename(se=SE)
# plot
plot.frc=emgPlot(frc,                                     #raw data
                 em.frc,                                  #descriptive statistics
                 behavclrs,                               #plotting colours
                 friaC,                                   #response variable
                 "Full Cycle EMG RIA (% max)",            #y-axis label
                 0.6,                                     #base jitter width
                 2)+                                      #base point size
  annotate("text",                                        #text annotation for statistical significance
           x=c(0.8,1.8,2.8,3.8),                          #x coordinates for annotations
           y=c(20,20,17,15),                              #y coordinates for annotations
           label=c("ab","a","b","b"),                     #define text for annotation
           color="black",                                 #define colour for text
           size=8/ggplot2::.pt,                           #font size (include conversion for annotate default)
           family="Arial",                                #make Arial
           fontface="bold")+                              #make bold
  annotate("text",
           x=c(1.2,2.2,3.2,4.2),y=c(22.5,15,26,26),
           label=c("AB","A","B","B"),
           color="black",size=8/ggplot2::.pt,
           family="Arial",fontface="bold")+
  annotate("text",
           x=c(1,3,4),y=rep(26.5*ast.pos,3),
           label=c("*","*","*"),
           size=12/ggplot2::.pt,fontface="bold",family="Arial")+
  coord_cartesian(ylim=c(0,26.5),                         #adjust y axis limits
                  clip="off")                             #allow plotting outside axis limits

rm(frc,mod.frc,mod.frc.out,mod.frc.emmeans,pw.frc,em.frc)                             #clean up environment

### 2.2.4 Muscle activity maximum amplitude (% max) | full cycle ----
#### 2.2.4a subset data ----
fmac=emgIn %>%
  select(fish,trial,behav,muscle,fmaC) %>%
  drop_na()
#### 2.2.4b analysis ----
mod.fmac=lme(data=fmac,                         #dataset from above
             fmaC~behav*muscle,                 #fixed effects
             random=~1|fish,                    #random effects
             weights=varIdent(form=~1|muscle))  #account for unequal variance
normal(mod.fmac)                                #check normality of residuals
eqvar(mod.fmac)                                 #check equal variance of residuals
mod.fmac.out=anovaresults(mod.fmac)                          #print results of model
pw.fmac=multcomp.I(mod.fmac)                    #estimated marginal means for model
letterreport(pw.fmac[[1]],4,1,"muscle")         #print pairwise comparisons within muscle across behaviours
letterreport(pw.fmac[[2]],2,6,"behav")          #print pairwise comparisons within behaviour across muscle

mod.fmac.emmeans=pw.fmac[[1]]$emmeans
mod.fmac.table3.model=makeTable3.model("Full cycle EMG maximum amplitude (% max)",
                                      c("behav","muscle","behav:muscle"),
                                      mod.fmac.out[[2]],mod.fmac.out[[3]])
mod.fmac.table3.EMM=makeTable3.emmeans("Full cycle EMG maximum amplitude (% max)",
                                      mod.fmac.emmeans,
                                      pw.fmac[[1]]$contrasts,
                                      "1")
mod.fmac.table4=makeTable4("Full cycle EMG maximum amplitude (% max)",
                          pw.fmac[[2]]$contrasts)
#### 2.2.4c plot ----
# dataframe of descriptive statistics
em.fmac=data.frame(emmeans(mod.fmac,~behav*muscle)) %>%
  select(behav,muscle,emmean,SE) %>%
  rename(se=SE)
# plot
plot.fmac=emgPlot(fmac,                           #raw data
                 em.fmac,                         #descriptive statistics
                 behavclrs,                       #plotting colours
                 fmaC,                            #response variable
                 "Full Cycle EMG MaxAmp (% max)", #y-axis label
                 0.6,                             #base jitter width
                 2)+                              #base point size
  annotate("text",                                #text annotation for statistical significance
           x=c(0.8,1.8,2.8,3.8),                  #x coordinates for annotations
           y=c(105,105,105,105),                  #y coordinates for annotations
           label=c("a","a","a","a"),              #define text for annotation
           color="black",                         #define colour for text
           size=8/ggplot2::.pt,                   #font size (include conversion for annotate default)
           family="Arial",                        #make Arial
           fontface="bold")+                      #make bold
  annotate("text",
           x=c(1.2,2.2,3.2,4.2),y=c(105,90,105,105),
           label=c("AB","A","B","B"),
           color="black",size=8/ggplot2::.pt,
           family="Arial",fontface="bold")+
  annotate("text",
           x=c(1,3,4),y=rep(107*ast.pos,3),
           label=c("*","*","*"),
           size=12/ggplot2::.pt,fontface="bold",family="Arial")+
  coord_cartesian(ylim=c(0,107),                  #adjust y axis limits
                  clip="off")                     #allow plotting outside axis limits

rm(fmac,mod.fmac,mod.fmac.out,mod.fmac.emmeans,pw.fmac,em.fmac)                 #clean up environment

### 2.2.5 Muscle activity number of bursts | full cycle ----
#### 2.2.5a subset data ----
fnbc=emgIn %>%
  select(fish,trial,behav,muscle,fnbC) %>%
  drop_na()
#### 2.2.5b analysis ----
mod.fnbc=lme(data=fnbc,                         #dataset from above
             fnbC~behav+muscle,                 #fixed effects
             random=~1|fish,                    #random effects
             weights=varIdent(form=~1|behav*muscle))   #account for unequal variance
normal(mod.fnbc)                                #check normality of residuals
eqvar(mod.fnbc)                                 #check equal variance of residuals
mod.fnbc.out=anovaresults(mod.fnbc)                          #print results of model
pw.fnbc=multcomp.nI(mod.fnbc,"muscle","behav")  #estimated marginal means for model
letterreport(pw.fnbc[[1]],2,6,"behav")          #print pairwise comparisons within behaviour across muscle

mod.fnbc.emmeans=pw.fnbc[[1]]$emmeans
pw.fnbc2=multcomp.nI(mod.fnbc,"behav","muscle")

mod.fnbc.table3.model=makeTable3.model("Number of EMG bursts (per full cycle)",
                                      c("behav","muscle","behav:muscle"),
                                      mod.fnbc.out[[2]],mod.fnbc.out[[3]])
mod.fnbc.table3.EMM=makeTable3.emmeans("Number of EMG bursts (per full cycle)",
                                      mod.fnbc.emmeans,
                                      pw.fnbc2[[1]]$contrasts,
                                      "2")
mod.fnbc.table4=makeTable4("Number of EMG bursts (per full cycle)",
                           pw.fnbc[[1]]$contrasts)
#### 2.2.5c plot ----
# dataframe of descriptive statistics
em.fnbc=data.frame(emmeans(mod.fnbc,~behav+muscle)) %>%
  select(behav,muscle,emmean,SE) %>%
  rename(se=SE)
# plot
plot.fnbc=emgPlot(fnbc,                                       #raw data
                  em.fnbc,                                    #descriptive statistics
                  behavclrs,                                  #plotting colours
                  fnbC,                                       #response variable
                  "Number of EMG Bursts (per full cycle)",    #y-axis label
                  0.6,                                        #base jitter width
                  2)+                                         #base point size
  annotate("text",                                            #text annotation for statistical significance
           x=c(0.8,1.8,2.8,3.8),                              #x coordinates for annotations
           y=c(5.3,5.3,6.3,4.3),                              #y coordinates for annotations
           label=c("ab","c","ac","b"),                        #define text for annotation
           color="black",                                     #define colour for text
           size=8/ggplot2::.pt,                               #font size (include conversion for annotate default)
           family="Arial",                                    #make Arial
           fontface="bold")+                                  #make bold
  annotate("text",
           x=c(1.2,2.2,3.2,4.2),y=c(5.3,5.3,6.3,4.3),
           label=c("AB","C","AC","B"),
           color="black",size=8/ggplot2::.pt,
           family="Arial",fontface="bold")+
  annotate("text",
           x=c(1,2,3,4),y=rep(6.5*ast.pos,4),
           label=c("*","*","*","*"),
           size=12/ggplot2::.pt,fontface="bold",family="Arial")+
  coord_cartesian(ylim=c(0.5,6.5),                            #adjust y axis limits
                  clip="off")                                 #allow plotting outside axis limits

rm(fnbc,mod.fnbc,mod.fnbc.out,mod.fnbc.emmeans,pw.fnbc,pw.fnbc2,em.fnbc)                             #clean up environment

### 2.2.6 Muscle activity duration (s) | propulsive phase ----
#### 2.2.6a subset data ----
fdp=emgIn %>%
  select(fish,trial,behav,muscle,fdurP) %>%
  drop_na()
#### 2.2.6b analysis ----
mod.fdp=lme(data=fdp,                         #dataset from above
            fdurP~behav*muscle,               #fixed effects
            random=~1|fish,                   #random effects
            weights=varIdent(form=~1|behav))  #account for unequal variance
normal(mod.fdp)                               #check normality of residuals
eqvar(mod.fdp)                                #check equal variance of residuals
mod.fdp.out=anovaresults(mod.fdp)                         #print results of model
pw.fdp=multcomp.I(mod.fdp)                    #estimated marginal means for model
letterreport(pw.fdp[[1]],4,1,"muscle")        #print pairwise comparisons within muscle across behaviours
letterreport(pw.fdp[[2]],2,6,"behav")         #print pairwise comparisons within behaviour across muscle

mod.fdp.emmeans=pw.fdp[[1]]$emmeans
mod.fdp.table3.model=makeTable3.model("Propulsive Phase Muscle Activation Duration (s)",
                                       c("behav","muscle","behav:muscle"),
                                       mod.fdp.out[[2]],mod.fdp.out[[3]])
mod.fdp.table3.EMM=makeTable3.emmeans("Propulsive Phase Muscle Activation Duration (s)",
                                       mod.fdp.emmeans,
                                       pw.fdp[[1]]$contrasts,
                                       "2")
mod.fdp.table4=makeTable4("Propulsive Phase Muscle Activation Duration (s)",
                           pw.fdp[[2]]$contrasts)
#### 2.2.6c plot ----
# dataframe of descriptive statistics
em.fdp=data.frame(emmeans(mod.fdp,~behav*muscle)) %>%
  select(behav,muscle,emmean,SE) %>%
  rename(se=SE)
# plot
plot.fdp=emgPlot(fdp,                                   #raw data
                 em.fdp,                                #descriptive statistics
                 behavclrs,                             #plotting colours
                 fdurP,                                 #response variable
                 "Propulsive Phase EMG Duration (s)",   #y-axis label
                 0.6,                                   #base jitter width
                 2)+                                    #base point size
  annotate("text",                                      #text annotation for statistical significance
           x=c(0.8,1.8,2.8,3.8),                        #x coordinates for annotations
           y=c(0.13,0.2,0.2,0.2),                       #y coordinates for annotations
           label=c("a","b","a","b"),                    #define text for annotation
           color="black",                               #define colour for text
           size=8/ggplot2::.pt,                         #font size (include conversion for annotate default)
           family="Arial",                              #make Arial
           fontface="bold")+                            #make bold
  annotate("text",
           x=c(1.2,2.2,3.2,4.2),y=c(0.44,0.4,0.38,0.35),
           label=c("A","AB","AB","B"),
           color="black",size=8/ggplot2::.pt,
           family="Arial",fontface="bold")+
  annotate("text",
           x=c(1,2,3,4),y=rep(0.44*ast.pos,1),
           label="*",
           size=12/ggplot2::.pt,fontface="bold",family="Arial")+
  coord_cartesian(ylim=c(0,0.44),                       #adjust y axis limits 
                  clip="off")                           #allow plotting outside axis limits

rm(fdp,mod.fdp,mod.fdp.out,mod.fdp.emmeans,pw.fdp,em.fdp)                           #clean up environment

### 2.2.7 Muscle activity duty factor (% propulsive phase) | propulsive phase ----
#### 2.2.7a subset data ----
fdfp=emgIn %>%
  select(fish,trial,behav,muscle,fdfP) %>%
  drop_na()
#### 2.2.7b analysis ----
mod.fdfp=lme(data=fdfp,                                #dataset from above
             fdfP~behav*muscle,                        #fixed effects
             random=~1|fish,                           #random effects
             weights=varIdent(form=~1|muscle))   #account for unequal variance
normal(mod.fdfp)                                       #check normality of residuals
eqvar(mod.fdfp)                                        #check equal variance of residuals
mod.fdfp.out=anovaresults(mod.fdfp)                                 #print results of model
pw.fdfp=multcomp.I(mod.fdfp)                           #estimated marginal means for model
letterreport(pw.fdfp[[1]],4,1,"muscle")                #print pairwise comparisons within muscle across behaviours
letterreport(pw.fdfp[[2]],2,6,"behav")                 #print pairwise comparisons within behaviour across muscle

mod.fdfp.emmeans=pw.fdfp[[1]]$emmeans
mod.fdfp.table3.model=makeTable3.model("Muscle duty factor (% propulsive phase)",
                                       c("behav","muscle","behav:muscle"),
                                       mod.fdfp.out[[2]],mod.fdfp.out[[3]])
mod.fdfp.table3.EMM=makeTable3.emmeans("Muscle duty factor (% propulsive phase)",
                                       mod.fdfp.emmeans,
                                       pw.fdfp[[1]]$contrasts,
                                       "1")
mod.fdfp.table4=makeTable4("Muscle duty factor (% propulsive phase)",
                           pw.fdfp[[2]]$contrasts)
#### 2.2.7c plot ----
# dataframe of descriptive statistics
em.fdfp=data.frame(emmeans(mod.fdfp,~behav*muscle)) %>%
  select(behav,muscle,emmean,SE) %>%
  rename(se=SE)
# plot
plot.fdfp=emgPlot(fdfp,                                     #raw data
                  em.fdfp,                                  #descriptive statistics
                  behavclrs,                                #plotting colours
                  fdfP,                                     #response variable
                  "EMG Duty Factor (% Propulsive Phase)",   #y-axis label
                  0.6,                                      #base jitter width
                  2)+                                       #base point size
  annotate("text",                                          #text annotation for statistical significance
           x=c(0.8,1.8,2.8,3.8),                            #x coordinates for annotations
           y=rep(105,4),                                    #y coordinates for annotations
           label=c("a","b","c","b"),                        #define text for annotation
           color="black",                                   #define colour for text
           size=8/ggplot2::.pt,                             #font size (include conversion for annotate default)
           family="Arial",                                  #make Arial
           fontface="bold")+                                #make bold
  annotate("text",
           x=c(1.2,2.2,3.2,4.2),y=c(105,105,90,105),
           label=c("A","AB","BC","C"),
           color="black",size=8/ggplot2::.pt,
           family="Arial",fontface="bold")+
  annotate("text",
           x=c(1,2,3,4),y=rep(105*ast.pos,1),
           label="*",
           size=12/ggplot2::.pt,fontface="bold",family="Arial")+
  coord_cartesian(ylim=c(0,105),                            #adjust y axis limits
                  clip="off")                               #allow plotting outside axis limits

rm(fdfp,mod.fdfp,mod.fdfp.out,mod.fdfp.emmeans,pw.fdfp,em.fdfp)                           #clean up environment

### 2.2.8 Muscle activity rectified integrated area (% max) | propulsive phase ----
#### 2.2.8a subset data ----
frp=emgIn %>%
  select(fish,trial,behav,muscle,friaP) %>%
  drop_na()
#### 2.2.8b analysis ----
mod.frp=lme(data=frp,                                   #dataset from above
               friaP~behav*muscle,                      #fixed effects
               random=~1|fish,                          #random effects
               weights=varIdent(form=~1|behav*muscle))  #account for unequal variance
normal(mod.frp)                                         #check normality of residuals
eqvar(mod.frp)                                          #check equal variance of residuals
mod.frp.out=anovaresults(mod.frp)                                   #print results of model
pw.frp=multcomp.I(mod.frp)                              #estimated marginal means for model
letterreport(pw.frp[[1]],4,1,"muscle")                  #print pairwise comparisons within muscle across behaviours
letterreport(pw.frp[[2]],2,6,"behav")                   #print pairwise comparisons within behaviour across muscle

mod.frp.emmeans=pw.frp[[1]]$emmeans
mod.frp.table3.model=makeTable3.model("Propulsive Phase muscle RIA (% max)",
                                      c("behav","muscle","behav:muscle"),
                                      mod.frp.out[[2]],mod.frp.out[[3]])
mod.frp.table3.EMM=makeTable3.emmeans("Propulsive Phase muscle RIA (% max)",
                                      mod.frp.emmeans,
                                      pw.frp[[1]]$contrasts,
                                      "2")
mod.frp.table4=makeTable4("Propulsive Phase muscle RIA (% max)",
                          pw.frp[[2]]$contrasts)
#### 2.2.8c plot ----
# dataframe of descriptive statistics
em.frp=data.frame(emmeans(mod.frp,~behav*muscle)) %>%
  select(behav,muscle,emmean,SE) %>%
  rename(se=SE)
# plot
plot.frp=emgPlot(frp,                                     #raw data
                 em.frp,                                  #descriptive statistics
                 behavclrs,                               #plotting colours
                 friaP,                                   #response variable
                 "Propulsive Phase EMG RIA (% max)",      #y-axis label
                 0.6,                                     #base jitter width
                 2)+                                      #base point size
  annotate("text",                                        #text annotation for statistical significance
           x=c(0.8,1.8,2.8,3.8),                          #x coordinates for annotations
           y=c(20,15,15,13),                              #y coordinates for annotations
           label=c("a","b","a","b"),                      #define text for annotation
           color="black",                                 #define colour for text
           size=8/ggplot2::.pt,                           #font size (include conversion for annotate default)
           family="Arial",                                #make Arial
           fontface="bold")+                              #make bold
  annotate("text",
           x=c(1.2,2.2,3.2,4.2),y=c(12,13,16,19),
           label=c("A","A","A","A"),
           color="black",size=8/ggplot2::.pt,
           family="Arial",fontface="bold")+
  annotate("text",
           x=c(1,3,4),y=rep(21*ast.pos,3),
           label=c("*","*","*"),
           size=12/ggplot2::.pt,fontface="bold",family="Arial")+
  coord_cartesian(ylim=c(0,21),                           #adjust y axis limits
                  clip="off")                             #allow plotting outside axis limits

rm(frp,mod.frp,mod.frp.out,mod.frp.emmeans,pw.frp,em.frp)                             #clean up environment

### 2.2.9 Muscle activity maximum amplitude (% max) | propulsive phase ----
#### 2.2.9a subset data ----
fmap=emgIn %>%
  select(fish,trial,behav,muscle,fmaP) %>%
  drop_na()
#### 2.2.9b analysis ----
mod.fmap=lme(data=fmap,                           #dataset from above
              fmaP~behav*muscle,                  #fixed effects
              random=~1|fish,                     #random effects
              weights=varIdent(form=~1|behav))    #account for unequal variance
normal(mod.fmap)                                  #check normality of residuals
eqvar(mod.fmap)                                   #check equal variance of residuals
mod.fmap.out=anovaresults(mod.fmap)                            #print results of model
pw.fmap=multcomp.I(mod.fmap)                      #estimated marginal means for model
letterreport(pw.fmap[[1]],4,1,"muscle")           #print pairwise comparisons within muscle across behaviours
letterreport(pw.fmap[[2]],2,6,"behav")            #print pairwise comparisons within behaviour across muscle

mod.fmap.emmeans=pw.fmap[[1]]$emmeans
mod.fmap.table3.model=makeTable3.model("Propulsive Phase EMG maximum amplitude (% max)",
                                       c("behav","muscle","behav:muscle"),
                                       mod.fmap.out[[2]],mod.fmap.out[[3]])
mod.fmap.table3.EMM=makeTable3.emmeans("Propulsive Phase EMG maximum amplitude (% max)",
                                       mod.fmap.emmeans,
                                       pw.fmap[[1]]$contrasts,
                                       "1")
mod.fmap.table4=makeTable4("Propulsive Phase EMG maximum amplitude (% max)",
                           pw.fmap[[2]]$contrasts)
#### 2.2.9c plot ----
# dataframe of descriptive statistics
em.fmap=data.frame(emmeans(mod.fmap,~behav*muscle)) %>%
  select(behav,muscle,emmean,SE) %>%
  rename(se=SE)
# plot
plot.fmap=emgPlot(fmap,                                               #raw data
                  em.fmap,                                            #descriptive statistics
                  behavclrs,                                          #plotting colours
                  fmaP,                                               #response variable
                  "Propulsive Phase EMG MaxAmp (% max)",              #y-axis label
                  0.6,                                                #base jitter width
                  2)+                                                 #base point size
  annotate("text",                                                    #text annotation for statistical significance
           x=c(0.8,1.8,2.8,3.8),                                      #x coordinates for annotations
           y=c(83,105,105,105),                                       #y coordinates for annotations
           label=c("a","b","c","bc"),                                 #define text for annotation
           color="black",                                             #define colour for text
           size=8/ggplot2::.pt,                                       #font size (include conversion for annotate default)
           family="Arial",                                            #make Arial
           fontface="bold")+                                          #make bold
  annotate("text",
           x=c(1.2,2.2,3.2,4.2),y=c(105,105,105,81),
           label=c("A","B","A","B"),
           color="black",size=8/ggplot2::.pt,
           family="Arial",fontface="bold")+
  annotate("text",
           x=c(1,3),y=rep(107*ast.pos,2),
           label=c("*","*"),
           size=12/ggplot2::.pt,fontface="bold",family="Arial")+
  coord_cartesian(ylim=c(0,107),                                      #adjust y axis limits
                  clip="off")                                         #allow plotting outside axis limits

rm(fmap,mod.fmap,mod.fmap.out,mod.fmap.emmeans,pw.fmap,em.fmap)                                     #clean up environment

### 2.2.10 Muscle activity number of bursts | propulsive phase ----
#### 2.2.10a subset data ----
fnbp=emgIn %>%
  select(fish,trial,behav,muscle,fnbP) %>%
  drop_na()
#### 2.2.10b analysis ----
mod.fnbp=lme(data=fnbp,                        #dataset from above
             fnbP~behav*muscle,                #fixed effects
             random=~1|fish,                   #random effects
             weights=varIdent(form=~1|behav))  #account for unequal variance
normal(mod.fnbp)                               #check normality of residuals
eqvar(mod.fnbp)                                #check equal variance of residuals
mod.fnbp.out=anovaresults(mod.fnbp)                         #print results of model
pw.fnbp=multcomp.I(mod.fnbp)                   #estimated marginal means for model
letterreport(pw.fnbp[[1]],4,1,"muscle")        #print pairwise comparisons within muscle across behaviours
letterreport(pw.fnbp[[2]],2,6,"behav")         #print pairwise comparisons within behaviour across muscle

mod.fnbp.emmeans=pw.fnbp[[1]]$emmeans
pw.fnbp2=multcomp.nI(mod.fnbp,"behav","muscle")

mod.fnbp.table3.model=makeTable3.model("Number of EMG bursts (per propulsive phase)",
                                       c("behav","muscle","behav:muscle"),
                                       mod.fnbp.out[[2]],mod.fnbp.out[[3]])
mod.fnbp.table3.EMM=makeTable3.emmeans("Number of EMG bursts (per propulsive phase)",
                                       mod.fnbp.emmeans,
                                       pw.fnbp2[[1]]$contrasts,
                                       "2")
mod.fnbp.table4=makeTable4("Number of EMG bursts (per propulsive phase)",
                           pw.fnbp[[2]]$contrasts)
#### 2.2.10c plot ----
# dataframe of descriptive statistics
em.fnbp=data.frame(emmeans(mod.fnbp,~behav*muscle)) %>%
  select(behav,muscle,emmean,SE) %>%
  rename(se=SE)
# plot
plot.fnbp=emgPlot(fnbp,                                            #raw data
                  em.fnbp,                                         #descriptive statistics
                  behavclrs,                                       #plotting colours
                  fnbP,                                            #response variable
                  "Number of EMG Bursts (per Propulsive Phase)",   #y-axis label
                  0.6,                                             #base jitter width
                  2)+                                              #base point size
  annotate("text",                                                 #text annotation for statistical significance
           x=c(0.8,1.8,2.8,3.8),                                   #x coordinates for annotations
           y=c(2.3,2.3,2.3,3.3),                                   #y coordinates for annotations
           label=c("a","a","a","a"),                               #define text for annotation
           color="black",                                          #define colour for text
           size=8/ggplot2::.pt,                                    #font size (include conversion for annotate default)
           family="Arial",                                         #make Arial
           fontface="bold")+                                       #make bold
  annotate("text",
           x=c(1.2,2.2,3.2,4.2),y=c(3.3,4.3,4.3,3.3),
           label=c("A","B","A","B"),
           color="black",size=8/ggplot2::.pt,
           family="Arial",fontface="bold")+
  annotate("text",
           x=c(2,4),y=rep(4.5*ast.pos,2),
           label=c("*","*"),
           size=12/ggplot2::.pt,fontface="bold",family="Arial")+
  coord_cartesian(ylim=c(0.5,4.5),                                 #adjust y axis limits
                  clip="off")                                      #allow plotting outside axis limits

rm(fnbp,mod.fnbp,mod.fnbp.out,mod.fnbp.emmeans,pw.fnbp,pw.fnbp2,em.fnbp)                                  #clean up environment

### 2.2.11 Muscle activity duration (s) | recovery phase ----
#### 2.2.11a subset data ----
fdr=emgIn %>%
  select(fish,trial,behav,muscle,fdurR) %>%
  drop_na()
#### 2.2.11b analysis ----
mod.fdr=lme(data=fdr,                          #dataset from above
            fdurR~behav*muscle,                #fixed effects
            random=~1|fish,                    #random effects
            weights=varIdent(form=~1|behav))   #account for unequal variance
normal(mod.fdr)                                #check normality of residuals
eqvar(mod.fdr)                                 #check equal variance of residuals
mod.fdr.out=anovaresults(mod.fdr)                          #print results of model
pw.fdr=multcomp.I(mod.fdr)                     #estimated marginal means for model
letterreport(pw.fdr[[1]],4,1,"muscle")         #print pairwise comparisons within muscle across behaviours
letterreport(pw.fdr[[2]],2,6,"behav")          #print pairwise comparisons within behaviour across muscle

mod.fdr.emmeans=pw.fdr[[1]]$emmeans
mod.fdr.table3.model=makeTable3.model("Recovery Phase Muscle Activation Duration (s)",
                                      c("behav","muscle","behav:muscle"),
                                      mod.fdr.out[[2]],mod.fdr.out[[3]])
mod.fdr.table3.EMM=makeTable3.emmeans("Recovery Phase Muscle Activation Duration (s)",
                                      mod.fdr.emmeans,
                                      pw.fdr[[1]]$contrasts,
                                      "2")
mod.fdr.table4=makeTable4("Recovery Phase Muscle Activation Duration (s)",
                          pw.fdr[[2]]$contrasts)
#### 2.2.11c plot ----
# dataframe of descriptive statistics
em.fdr=data.frame(emmeans(mod.fdr,~behav*muscle)) %>%
  select(behav,muscle,emmean,SE) %>%
  rename(se=SE)
# plot
plot.fdr=emgPlot(fdr,                                #raw data
                 em.fdr,                             #descriptive statistics
                 behavclrs,                          #plotting colours
                 fdurR,                              #response variable
                 "Recovery Phase EMG Duration (s)",  #y-axis label
                 0.6,                                #base jitter width
                 2)+                                 #base point size
  annotate("text",                                   #text annotation for statistical significance
           x=c(0.8,1.8,2.8,3.8),                     #x coordinates for annotations
           y=c(0.2,0.13,0.23,0.14),                  #y coordinates for annotations
           label=c("a","b","ac","c"),                #define text for annotation
           color="black",                            #define colour for text
           size=8/ggplot2::.pt,                      #font size (include conversion for annotate default)
           family="Arial",                           #make Arial
           fontface="bold")+                         #make bold
  annotate("text",
           x=c(1.2,2.2,3.2,4.2),y=c(0.32,0.36,0.3,0.4),
           label=c("A","B","A","B"),
           color="black",size=8/ggplot2::.pt,
           family="Arial",fontface="bold")+
  annotate("text",
           x=c(2,3,4),y=rep(0.4*ast.pos,1),
           label="*",
           size=12/ggplot2::.pt,fontface="bold",family="Arial")+
  coord_cartesian(ylim=c(0,0.4),                     #adjust y axis limits
                  clip="off")                        #allow plotting outside axis limits

rm(fdr,mod.fdr,mod.fdr.out,mod.fdr.emmeans,pw.fdr,em.fdr)                        #clean up environment

### 2.2.12 Muscle activity duty factor (% recovery phase) | recovery phase ----
#### 2.2.12a subset data ----
fdfr=emgIn %>%
  select(fish,trial,behav,muscle,fdfR) %>%
  drop_na()
#### 2.2.12b analysis ----
mod.fdfr=lme(data=fdfr,                        #dataset from above
             fdfR~behav*muscle,                #fixed effects
             random=~1|fish,                   #random effects
             weights=varIdent(form=~1|behav))  #account for unequal variance
normal(mod.fdfr)                               #check normality of residuals
eqvar(mod.fdfr)                                #check equal variance of residuals
mod.fdfr.out=anovaresults(mod.fdfr)                         #print results of model
pw.fdfr=multcomp.I(mod.fdfr)                   #estimated marginal means for model
letterreport(pw.fdfr[[1]],4,1,"muscle")        #print pairwise comparisons within muscle across behaviours
letterreport(pw.fdfr[[2]],2,6,"behav")         #print pairwise comparisons within behaviour across muscle

mod.fdfr.emmeans=pw.fdfr[[1]]$emmeans
mod.fdfr.table3.model=makeTable3.model("Muscle duty factor (% recovery phase)",
                                       c("behav","muscle","behav:muscle"),
                                       mod.fdfr.out[[2]],mod.fdfr.out[[3]])
mod.fdfr.table3.EMM=makeTable3.emmeans("Muscle duty factor (% recovery phase)",
                                       mod.fdfr.emmeans,
                                       pw.fdfr[[1]]$contrasts,
                                       "1")
mod.fdfr.table4=makeTable4("Muscle duty factor (% recovery phase)",
                           pw.fdfr[[2]]$contrasts)
#### 2.2.12c plot ----
# dataframe of descriptive statistics
em.fdfr=data.frame(emmeans(mod.fdfr,~behav*muscle)) %>%
  select(behav,muscle,emmean,SE) %>%
  rename(se=SE)
# plot
plot.fdfr=emgPlot(fdfr,                                  #raw data
                  em.fdfr,                               #descriptive statistics
                  behavclrs,                             #plotting colours
                  fdfR,                                  #response variable
                  "EMG Duty Factor (% Recovery Phase)",  #y-axis label
                  0.6,                                   #base jitter width
                  2)+                                    #base point size
  annotate("text",                                       #text annotation for statistical significance
           x=c(0.8,1.8,2.8,3.8),                         #x coordinates for annotations
           y=c(105,90,105,105),                          #y coordinates for annotations
           label=c("a","b","ac","c"),                    #define text for annotation
           color="black",                                #define colour for text
           size=8/ggplot2::.pt,                          #font size (include conversion for annotate default)
           family="Arial",                               #make Arial
           fontface="bold")+                             #make bold
  annotate("text",
           x=c(1.2,2.2,3.2,4.2),y=c(100,105,90,105),
           label=c("A","B","A","B"),
           color="black",size=8/ggplot2::.pt,
           family="Arial",fontface="bold")+
  annotate("text",
           x=c(1,2,3,4),y=rep(105*ast.pos,1),
           label="*",
           size=12/ggplot2::.pt,fontface="bold",family="Arial")+
  coord_cartesian(ylim=c(0,105),                         #adjust y axis limits
                  clip="off")                            #allow plotting outside axis limits

rm(fdfr,mod.fdfr,mod.fdfr.out,mod.fdfr.emmeans,pw.fdfr,em.fdfr)                        #clean up environment

### 2.2.13 Muscle activity rectified integrated area (% max) | recovery phase ----
#### 2.2.13a subset data ----
frr=emgIn %>%
  select(fish,trial,behav,muscle,friaR) %>%
  drop_na()
#### 2.2.13b analysis ----
mod.frr=lme(data=frr,                             #dataset from above
               friaR~behav*muscle,                #fixed effects
               random=~1|fish,                    #random effects
               weights=varIdent(form=~1|muscle))  #account for unequal variance
normal(mod.frr)                                   #check normality of residuals
eqvar(mod.frr)                                    #check equal variance of residuals
mod.frr.out=anovaresults(mod.frr)                             #print results of model
pw.frr=multcomp.I(mod.frr)                        #estimated marginal means for model
letterreport(pw.frr[[1]],4,1,"muscle")            #print pairwise comparisons within muscle across behaviours
letterreport(pw.frr[[2]],2,6,"behav")             #print pairwise comparisons within behaviour across muscle

mod.frr.emmeans=pw.frr[[1]]$emmeans
mod.frr.table3.model=makeTable3.model("Recovery Phase muscle RIA (% max)",
                                      c("behav","muscle","behav:muscle"),
                                      mod.frr.out[[2]],mod.frr.out[[3]])
mod.frr.table3.EMM=makeTable3.emmeans("Recovery Phase muscle RIA (% max)",
                                      mod.frr.emmeans,
                                      pw.frr[[1]]$contrasts,
                                      "2")
mod.frr.table4=makeTable4("Recovery Phase muscle RIA (% max)",
                          pw.frr[[2]]$contrasts)
#### 2.2.13c plot ----
# dataframe of descriptive statistics
em.frr=data.frame(emmeans(mod.frr,~behav*muscle)) %>%
  select(behav,muscle,emmean,SE) %>%
  rename(se=SE)
# plot
plot.frr=emgPlot(frr,                               #raw data
                 em.frr,                            #descriptive statistics
                 behavclrs,                         #plotting colours
                 friaR,                             #response variable
                 "Recovery Phase EMG RIA (% max)",  #y-axis label
                 0.6,                               #base jitter width
                 2)+                                #base point size
  annotate("text",                                  #text annotation for statistical significance
           x=c(0.8,1.8,2.8,3.8),                    #x coordinates for annotations
           y=c(17,15,7,12),                         #y coordinates for annotations
           label=c("a","b","b","ab"),               #define text for annotation
           color="black",                           #define colour for text
           size=8/ggplot2::.pt,                     #font size (include conversion for annotate default)
           family="Arial",                          #make Arial
           fontface="bold")+                        #make bold
  annotate("text",
           x=c(1.2,2.2,3.2,4.2),y=c(14,10,18,17),
           label=c("AB","A","B","B"),
           color="black",size=8/ggplot2::.pt,
           family="Arial",fontface="bold")+
  annotate("text",
           x=c(2,3,4),y=rep(18*ast.pos,3),
           label=c("*","*","*"),
           size=12/ggplot2::.pt,fontface="bold",family="Arial")+
  coord_cartesian(ylim=c(0,18),                     #adjust y axis limits
                  clip="off")                       #allow plotting outside axis limits

rm(frr,mod.frr,mod.frr.out,mod.frr.emmeans,pw.frr,em.frr)                       #clean up environment

### 2.2.14 Muscle activity maximum amplitude (% max) | recovery phase ----
#### 2.2.14a subset data ----
fmar=emgIn %>%
  select(fish,trial,behav,muscle,fmaR) %>%
  drop_na()
#### 2.2.14b analysis ----
mod.fmar=lme(data=fmar,                               #dataset from above
             fmaR~behav*muscle,                      #fixed effects
             random=~1|fish,                          #random effects
             weights=varIdent(form=~1|muscle*behav))  #account for unequal variance
normal(mod.fmar)                                      #check normality of residuals
eqvar(mod.fmar)                                       #check equal variance of residuals
mod.fmar.out=anovaresults(mod.fmar)                                #print results of model
pw.fmar=multcomp.I(mod.fmar)                          #estimated marginal means for model
letterreport(pw.fmar[[1]],4,1,"muscle")               #print pairwise comparisons within muscle across behaviours
letterreport(pw.fmar[[2]],2,6,"behav")                #print pairwise comparisons within behaviour across muscle

mod.fmar.emmeans=pw.fmar[[1]]$emmeans
mod.fmar.table3.model=makeTable3.model("Recovery Phase EMG maximum amplitude (% max)",
                                       c("behav","muscle","behav:muscle"),
                                       mod.fmar.out[[2]],mod.fmar.out[[3]])
mod.fmar.table3.EMM=makeTable3.emmeans("Recovery Phase EMG maximum amplitude (% max)",
                                       mod.fmar.emmeans,
                                       pw.fmar[[1]]$contrasts,
                                       "1")
mod.fmar.table4=makeTable4("Recovery Phase EMG maximum amplitude (% max)",
                           pw.fmar[[2]]$contrasts)
#### 2.2.14c plot ----
# dataframe of descriptive statistics
em.fmar=data.frame(emmeans(mod.fmar,~behav*muscle)) %>%
  select(behav,muscle,emmean,SE) %>%
  rename(se=SE)
# plot
plot.fmar=emgPlot(fmar,                                            #raw data
                  em.fmar,                                         #descriptive statistics
                  behavclrs,                                       #plotting colours
                  fmaR,                                            #response variable
                  "Recovery Phase EMG MaxAmp (% max)",             #y-axis label
                  0.6,                                             #base jitter width
                  2)+                                              #base point size
  annotate("text",                                                 #text annotation for statistical significance
           x=c(0.8,1.8,2.8,3.8),                                   #x coordinates for annotations
           y=c(105,105,60,100),                                    #y coordinates for annotations
           label=c("a","b","b","ab"),                              #define text for annotation
           color="black",                                          #define colour for text
           size=8/ggplot2::.pt,                                    #font size (include conversion for annotate default)
           family="Arial",                                         #make Arial
           fontface="bold")+                                       #make bold
  annotate("text",
           x=c(1.2,2.2,3.2,4.2),y=c(90,105,105,105),
           label=c("A","A","A","B"),
           color="black",size=8/ggplot2::.pt,
           family="Arial",fontface="bold")+
  annotate("text",
           x=c(2,3,4),y=rep(107*ast.pos,3),
           label=c("*","*","*"),
           size=12/ggplot2::.pt,fontface="bold",family="Arial")+
  coord_cartesian(ylim=c(0,107),                                   #adjust y axis limits
                  clip="off")                                      #allow plotting outside axis limits

rm(fmar,mod.fmar,mod.fmar.out,mod.fmar.emmeans,pw.fmar,em.fmar)                                  #clean up environment

### 2.2.15 Muscle activity number of bursts | recovery phase ----
#### 2.2.15a subset data ----
fnbr=emgIn %>%
  select(fish,trial,behav,muscle,fnbR) %>%
  drop_na()
#### 2.2.15b analysis ----
mod.fnbr=lme(data=fnbr,                         #dataset from above
              fnbR~behav*muscle,                #fixed effects
              random=~1|fish,                   #random effects
              weights=varIdent(form=~1|behav))  #account for unequal variance
normal(mod.fnbr)                                #check normality of residuals
eqvar(mod.fnbr)                                 #check equal variance of residuals
mod.fnbr.out=anovaresults(mod.fnbr)                          #print results of model
pw.fnbr=multcomp.I(mod.fnbr)                    #estimated marginal means for model
letterreport(pw.fnbr[[1]],4,1,"muscle")         #print pairwise comparisons within muscle across behaviours
letterreport(pw.fnbr[[2]],2,6,"behav")          #print pairwise comparisons within behaviour across muscle

mod.fnbr.emmeans=pw.fnbr[[1]]$emmeans
pw.fnbr2=multcomp.nI(mod.fnbr,"behav","muscle")

mod.fnbr.table3.model=makeTable3.model("Number of EMG bursts (per recovery phase)",
                                       c("behav","muscle","behav:muscle"),
                                       mod.fnbr.out[[2]],mod.fnbr.out[[3]])
mod.fnbr.table3.EMM=makeTable3.emmeans("Number of EMG bursts (per recovery phase)",
                                       mod.fnbr.emmeans,
                                       pw.fnbr2[[1]]$contrasts,
                                       "2")
mod.fnbr.table4=makeTable4("Number of EMG bursts (per recovery phase)",
                           pw.fnbr[[2]]$contrasts)
#### 2.2.15c plot ----
# dataframe of descriptive statistics
em.fnbr=data.frame(emmeans(mod.fnbr,~behav*muscle)) %>%
  select(behav,muscle,emmean,SE) %>%
  rename(se=SE)
# plot
plot.fnbr=emgPlot(fnbr,                                         #raw data
                  em.fnbr,                                      #descriptive statistics
                  behavclrs,                                    #plotting colours
                  fnbR,                                         #response variable
                  "Number of EMG Bursts (per Recovery Phase)",  #y-axis label
                  0.6,                                          #base jitter width
                  2)+                                           #base point size
  annotate("text",                                              #text annotation for statistical significance
           x=c(0.8,1.8,2.8,3.8),                                #x coordinates for annotations
           y=c(2.3,3.3,2.3,3.3),                                #y coordinates for annotations
           label=c("a","ab","ab","b"),                          #define text for annotation
           color="black",                                       #define colour for text
           size=8/ggplot2::.pt,                                 #font size (include conversion for annotate default)
           family="Arial",                                      #make Arial
           fontface="bold")+                                    #make bold
  annotate("text",
           x=c(1.2,2.2,3.2,4.2),y=c(4.3,4.3,4.3,2.3),
           label=c("AB","AB","A","B"),
           color="black",size=8/ggplot2::.pt,
           family="Arial",fontface="bold")+
  annotate("text",
           x=c(1,3),y=rep(4.5*ast.pos,2),
           label=c("*","*"),
           size=12/ggplot2::.pt,fontface="bold",family="Arial")+
  coord_cartesian(ylim=c(0.5,4.5),                              #adjust y axis limits
                  clip="off")                                   #allow plotting outside axis limits

rm(fnbr,mod.fnbr,mod.fnbr.out,mod.fnbr.emmeans,pw.fnbr,pw.fnbr2,em.fnbr)                               #clean up environment

## 2.3 EBD Analysis ----
### 2.3.1 Abductor ----
#### 2.3.1a subset data ----
ab1.s=splitData(ebdIn,1,var="abdID")       #for small fish
ab2.m=splitData(ebdIn,2,"Medium","abdID")  #for medium fish
ab2.l=splitData(ebdIn,2,"Large","abdID")   #for large fish
#### 2.3.1b analysis ----
##### i. small ----
mod.ab1.s=lm(data=ab1.s,                      #dataset from above
             abdID~dist+treat)                #model form
sum.ab1.s=summary(mod.ab1.s)                  #summary of model
Anova(update(mod.ab1.s, 
             contrasts=c(treat=contr.sum)),   #model from above updated for appropriate contrasts
      type=3,                                 #type III sums of squares
      test.statistic="F")                     #F test statistic
d.ab1.s=calcEffectSize(sum.ab1.s) %>%         #calculate Cohen's d
  mutate(size="Small")                        #add category to dataframe
##### ii. medium ----
mod.ab2.m=lm(data=ab2.m,
             abdID~dist+treat)
sum.ab2.m=summary(mod.ab2.m)
Anova(update(mod.ab2.m,
             contrasts=c(treat=contr.sum)),
      type=3,test.statistic="F")
d.ab2.m=calcEffectSize(sum.ab2.m) %>%
  mutate(size="Medium")
##### iii. large ----
mod.ab2.l=lm(data=ab2.l,
             abdID~dist+treat)
sum.ab2.l=summary(mod.ab2.l)
Anova(update(mod.ab2.l,
             contrasts=c(treat=contr.sum)),
      type=3,test.statistic="F")
d.ab2.l=calcEffectSize(sum.ab2.l) %>%
  mutate(size="Large")

#### 2.3.1c plot ----
##### i. small ----
plot.ab1.s=ebdPlot(ab1.s,                   #raw data
                     "abdID",                 #response variable
                     mod.ab1.s,               #model from above
                     "ABD",                   #label
                     treatclrs)+              #colours for plotting             
  labs(title="Small")+                        #plot title
  scale_y_continuous(limits=c(4,12))+         #adjust y axis limits so they fit
  theme(plot.title=element_text(hjust=0.5))   #move y axis title

rm(ab1.s,mod.ab1.s,sum.ab1.s)                 #clean up environment

##### ii. medium ----
plot.ab2.m=ebdPlot(ab2.m,"abdID",mod.ab2.m,
                  "ABD",treatclrs)+
  labs(title="Medium")+
  scale_y_continuous(limits=c(2,6.5))+
  theme(plot.title=element_text(hjust=0.5))

rm(ab2.m,mod.ab2.m,sum.ab2.m)

##### iii. large ----
plot.ab2.l=ebdPlot(ab2.l,"abdID",mod.ab2.l,
                  "ABD",treatclrs)+
  labs(title="Large")+
  theme(plot.title=element_text(hjust=0.5))

rm(ab2.l,mod.ab2.l,sum.ab2.l)

##### iv. cohen's d ----
# combine Cohen's d values into dataframe
ab.t=bind_rows(d.ab1.s,d.ab2.m,d.ab2.l)
# make Cohen's d graph
plot.ab.d=effPlot(ab.t,"ABD")

rm(d.ab1.s,d.ab2.m,d.ab2.l,ab.t)  #clean up environment

### 2.3.2 Adductor ----
#### 2.3.2a subset data ----
ad1.s=splitData(ebdIn,1,var="addID")
ad2.m=splitData(ebdIn,2,"Medium","addID")
ad2.l=splitData(ebdIn,2,"Large","addID")
#### 2.3.2b analysis ----
##### i. small ----
mod.ad1.s=lm(data=ad1.s,                     #dataset from above
             addID~dist*treat)               #model form
sum.ad1.s=summary(mod.ad1.s)                 #summary of model
Anova(update(mod.ad1.s,
             contrasts=c(treat=contr.sum)),  #model from above updated for appropriate contrasts
      type=3,                                #type III sums of squares
      test.statistic="F")                    #F test statistic
d.ad1.s=calcEffectSize(sum.ad1.s) %>%        #calculate Cohen's d
  mutate(size="Small",                       #set value to NaN since significant interaction in model above
         d=NaN,
         CI_low=NaN,
         CI_high=NaN)
##### ii. medium ----
mod.ad2.m=lm(data=ad2.m,
             addID~dist+treat)
sum.ad2.m=summary(mod.ad2.m)
Anova(update(mod.ad2.m,contrasts=c(treat=contr.sum)),
      type=3,test.statistic="F")
d.ad2.m=calcEffectSize(sum.ad2.m) %>%
  mutate(size="Medium")
##### iii. large ----
mod.ad2.l=lm(data=ad2.l,
             addID~dist+treat)
sum.ad2.l=summary(mod.ad2.l)
Anova(update(mod.ad2.l,contrasts=c(treat=contr.sum)),
             type=3,test.statistic="F")
d.ad2.l=calcEffectSize(sum.ad2.l) %>%
  mutate(size="Large")
#### 2.3.2c plot ----
##### i. small ----
plot.ad1.s=ebdPlot(ad1.s,               #raw data
                     "addID",             #response variable
                     mod.ad1.s,           #model from above
                     "ADD",               #label
                     treatclrs)           #colours for plotting

rm(ad1.s,mod.ad1.s,sum.ad1.s)             #clean up environment

##### ii. medium ----
plot.ad2.m=ebdPlot(ad2.m,"addID",
                     mod.ad2.m,"ADD",treatclrs)

rm(ad2.m,mod.ad2.m,sum.ad2.m)

##### iii. large ----
plot.ad2.l=ebdPlot(ad2.l,"addID",
                     mod.ad2.l,"ADD",treatclrs)

rm(ad2.l,mod.ad2.l,sum.ad2.l)

##### iv. cohen's d ----
# combine Cohen's d values into dataframe
ad.t=bind_rows(d.ad1.s,d.ad2.m,d.ad2.l)
# make Cohen's d graph
plot.ad.d=effPlot(ad.t,"ADD")+
  annotate("text",
           x=2,y=3,label=c("N/A"))  #add N/A label for model with interaction

rm(d.ad1.s,d.ad2.m,d.ad2.l,ad.t)    #clean up environment

### 2.3.3 Coracometapterygialis ----
#### 2.3.3a subset data ----
cm1.s=splitData(ebdIn,1,var="cmtID") %>%
  drop_na()
cm2.m=splitData(ebdIn,2,"Medium","cmtID") %>%
  drop_na()
cm2.l=splitData(ebdIn,2,"Large","cmtID") %>%
  drop_na()
#### 2.3.3b analysis ----
##### i. small ----
mod.cm1.s=lm(data=cm1.s,                     #dataset from above
             cmtID~dist+treat)               #model form
sum.cm1.s=summary(mod.cm1.s)                 #summary of model
Anova(update(mod.cm1.s,
             contrasts=c(treat=contr.sum)),  #model from above updated for appropriate contrasts
      type=3,                                #type III sums of squares
      test.statistic="F")                    #F test statistic
d.cm1.s=calcEffectSize(sum.cm1.s) %>%        #calculate Cohen's d
  mutate(size="Small")
##### ii. medium ----
mod.cm2.m=lm(data=cm2.m,
             cmtID~dist+treat)
sum.cm2.m=summary(mod.cm2.m)
Anova(update(mod.cm2.m,contrasts=c(treat=contr.sum)),
      type=3,test.statistic="F")
d.cm2.m=calcEffectSize(sum.cm2.m) %>%
  mutate(size="Medium")
##### iii. large ----
mod.cm2.l=lm(data=cm2.l,
             cmtID~dist+treat)
sum.cm2.l=summary(mod.cm2.l)
Anova(update(mod.cm2.l,contrasts=c(treat=contr.sum)),
      type=3,test.statistic="F")
d.cm2.l=calcEffectSize(sum.cm2.l) %>%
  mutate(size="Large")

#### 2.3.3c plot ----
##### i. small ----
plot.cm1.s=ebdPlot(cm1.s,       #raw data
                  "cmtID",        #response variable
                  mod.cm1.s,      #model from above
                  "CMT",          #label
                  treatclrs)      #colours for plotting

rm(cm1.s,mod.cm1.s,sum.cm1.s)     #clean up environment

##### ii. medium ----
plot.cm2.m=ebdPlot(cm2.m,"cmtID",mod.cm2.m,
                     "CMT",treatclrs)

rm(cm2.m,mod.cm2.m,sum.cm2.m)

##### iii. large ----
plot.cm2.l=ebdPlot(cm2.l,"cmtID",mod.cm2.l,
                     "CMT",treatclrs)

rm(cm2.l,mod.cm2.l,sum.cm2.l)

##### iv. cohen's d ----
# combine Cohen's d values into dataframe
cm.t=bind_rows(d.cm1.s,d.cm2.m,d.cm2.l)
# make Cohen's d graph
plot.cm.d=effPlot(cm.t,"CMT")

rm(d.cm1.s,d.cm2.m,d.cm2.l,cm.t)    #clean up environment

### 2.3.4 Zonopropterygialis ----
#### 2.3.4a subset data ----
zp1.s=splitData(ebdIn,1,var="zptID") %>%
  drop_na()
zp2.m=splitData(ebdIn,2,"Medium","zptID") %>%
  drop_na()
zp2.l=splitData(ebdIn,2,"Large","zptID") %>%
  drop_na()
#### 2.3.4b analysis ----
##### i. small ----
mod.zp1.s=lm(data=zp1.s,                     #dataset from above
             zptID~dist+treat)               #model form
sum.zp1.s=summary(mod.zp1.s)                 #summary of model
Anova(update(mod.zp1.s,
             contrasts=c(treat=contr.sum)),  #model from above updated for appropriate contrasts
      type=3,                                #type III sums of squares
      test.statistic="F")                    #F test statistic
d.zp1.s=calcEffectSize(sum.zp1.s) %>%        #calculate Cohen's d
  mutate(size="Small")
##### ii. medium ----
mod.zp2.m=lm(data=zp2.m,
             zptID~dist+treat)
sum.zp2.m=summary(mod.zp2.m)
Anova(update(mod.zp2.m,
             contrasts=c(treat=contr.sum)),
             type=3,test.statistic="F")
d.zp2.m=calcEffectSize(sum.zp2.m) %>%
  mutate(size="Medium")
##### iii. large ----
mod.zp2.l=lm(data=zp2.l,
             zptID~dist+treat)
sum.zp2.l=summary(mod.zp2.l)
Anova(update(mod.zp2.l,
             contrasts=c(treat=contr.sum)),
      type=3,test.statistic="F")
d.zp2.l=calcEffectSize(sum.zp2.l) %>%
  mutate(size="Large")

#### 2.3.4c plot ----
##### i. small ----
plot.zp1.s=ebdPlot(zp1.s,         #raw data
                     "zptID",       #response variable
                     mod.zp1.s,     #model from above
                     "ZPT",         #label
                     treatclrs)     #colours for plotting

rm(zp1.s,mod.zp1.s,sum.zp1.s)       #clean up environment

##### ii. medium ----
plot.zp2.m=ebdPlot(zp2.m,"zptID",
                     mod.zp2.m,"ZPT",treatclrs)+
  scale_y_continuous(limits=c(1.5,5.5),
                     breaks=c(2,3,4,5))

rm(zp2.m,mod.zp2.m,sum.zp2.m)

##### iii. large ----
plot.zp2.l=ebdPlot(zp2.l,"zptID",
                     mod.zp2.l,"ZPT",treatclrs)

rm(zp2.l,mod.zp2.l,sum.zp2.l)

##### iv. cohen's d ----
# combine Cohen's d values into dataframe
zp.t=bind_rows(d.zp1.s,d.zp2.m,d.zp2.l)
# make Cohen's d graph
plot.zp.d=effPlot(zp.t,"ZPT")

rm(d.zp1.s,d.zp2.m,d.zp2.l,zp.t)    #clean up environment

# 3 COMBINED GRAPHS ----
## 3.1 Figure 2: Kinematics ----
### 3.1.1 Combine plots ----
fig2=plot_grid(NULL,plot.xpfel,plot.npfel,plot.rpfel,
               NULL,plot.xpfad,plot.npfad,plot.rpfad,
               plot.xabvl,plot.rabvl,plot.xadvl,plot.radvl,
               align="v",
               labels="AUTO",
               rel_heights=c(0.9,0.9,1),
               vjust=1.1)
### 3.1.2 Save figure ----
ggsave("figuresFiles/rawFiles/Fig2_kine.pdf",
       width=180/25.4,height=135/25.4,
       units="in",bg="white",device=cairo_pdf)
fig2
dev.off()
## 3.2 Figure 4: Muscle Activity Duration ####
### 3.2.1 Get legend ----
legend=get_legend2(plot.fdc)
### 3.2.2 Combine duration plots ----
plots.lcol=plot_grid(NULL,plot.fdc+theme(legend.position="none",
                                           axis.title.x=element_blank(),
                                           axis.text.x=element_blank()),
                     NULL,plot.fdp+theme(legend.position="none",
                                            axis.title.x=element_blank(),
                                            axis.text.x=element_blank()),
                     NULL,plot.fdr+theme(legend.position="none"),
                     rel_heights = c(null.height,1,null.height,1,null.height,1.125),
                     nrow=6,
                     ncol=1,
                     labels=c("","A","","C","","E"))
### 3.2.3 Combine duty factor plots ----
plots.rcol=plot_grid(NULL,plot.fdfc+theme(legend.position="none",
                                          axis.title.x=element_blank(),
                                          axis.text.x=element_blank()),
                     NULL,plot.fdfp+theme(legend.position="none",
                                           axis.title.x=element_blank(),
                                           axis.text.x=element_blank()),
                     NULL,plot.fdfr+theme(legend.position="none"),
                     rel_heights = c(null.height,1,null.height,1,null.height,1.125),
                     nrow=6,
                     ncol=1,
                     labels=c("","B","","D","","F"))
### 3.2.4 Combine all plots ----
plots=plot_grid(plots.lcol,plots.rcol,
                nrow=1,
                ncol=2)
### 3.2.5 Combine legend and plots ----
fig4=plot_grid(legend,plots,
               nrow=2,
               ncol=1,
               rel_heights=c(0.02,1))
### 3.2.6 Save figure ----
ggsave("figuresFiles/rawFiles/Fig4_emgDur.pdf",
       width=180/25.4,height=225/25.4,
       units="in",bg="white",device=cairo_pdf)
fig4
dev.off()
embed_fonts("figuresFiles/rawFiles/Fig4_emgDur.pdf")

## 3.3 Figure 5: Muscle Activity Magnitude ####
### 3.3.1 Get legend ----
legend=get_legend2(plot.frc)
### 3.3.2 Combine RIA plots ----
plots.rcol=plot_grid(NULL,plot.frc+theme(legend.position="none",
                                           axis.title.x=element_blank(),
                                           axis.text.x=element_blank()),
                     NULL,plot.frp+theme(legend.position="none",
                                            axis.title.x=element_blank(),
                                            axis.text.x=element_blank()),
                     NULL,plot.frr+theme(legend.position="none"),
                     rel_heights = c(null.height,1,null.height,1,null.height,1.125),
                     nrow=6,
                     ncol=1,
                     labels=c("","B","","D","","F"))
### 3.3.3 Combine max amp plots ----
plots.lcol=plot_grid(NULL,plot.fmac+theme(legend.position="none",
                                          axis.title.x=element_blank(),
                                          axis.text.x=element_blank()),
                     NULL,plot.fmap+theme(legend.position="none",
                                           axis.title.x=element_blank(),
                                           axis.text.x=element_blank()),
                     NULL,plot.fmar+theme(legend.position="none"),
                     rel_heights = c(null.height,1,null.height,1,null.height,1.125),
                     nrow=6,
                     ncol=1,
                     labels=c("","A","","C","","E"))
### 3.3.4 Combine all plots ----
plots=plot_grid(plots.lcol,plots.rcol,
                nrow=1,
                ncol=2)
### 3.3.5 Combine legend and plots ----
fig5=plot_grid(legend,plots,
               nrow=2,
               ncol=1,
               rel_heights=c(0.02,1))
### 3.3.6 Save figure ----
ggsave("figuresFiles/rawFiles/Fig5_emgMag.pdf",width=180/25.4,height=225/25.4,units="in",bg="white",device=cairo_pdf)
fig5
dev.off()
embed_fonts("figuresFiles/rawFiles/Fig5_emgMag.pdf")

## 3.4 Figure S1: Muscle Activity Number Of Bursts ####
### 3.4.1 Get legend ----
legend=get_legend2(plot.fnbc)
### 3.4.2 Combine number of bursts plots ----
plots=plot_grid(NULL,plot.fnbc+theme(legend.position="none",
                                     axis.title.x=element_blank(),
                                     axis.text.x=element_blank()),
                NULL,plot.fnbp+theme(legend.position="none",
                                      axis.title.x=element_blank(),
                                      axis.text.x=element_blank()),
                NULL,plot.fnbr+theme(legend.position="none"),
                rel_heights = c(null.height,1,null.height,1,null.height,1.125),
                nrow=6,
                ncol=1,
                vjust=1.1,
                labels=c("","A","","B","","C"))
### 3.4.3 Combine legend and plots ----
fig6=plot_grid(legend,plots,
               nrow=2,
               ncol=1,
               rel_heights=c(0.02,1))
### 3.4.4 Save figure ----
ggsave("figuresFiles/rawFiles/FigS1_nbursts.pdf",
       width=90/25.4,height=225/25.4,units="in",
       bg="white",device=cairo_pdf)
fig6
dev.off()
embed_fonts("figuresFiles/rawFiles/FigS1_nbursts.pdf")

## 3.5 Figure S2: Evan's Blue Dye ####
### 3.5.1 Get plot elements ----
guide.box=get_plot_component(plot.ab1.s,"guide-box-top",return_all = TRUE)
leg=guide.box$grobs[[1]]
ab1.title=get_title(plot.ab1.s)
ab2.s.title=get_title(plot.ab2.m)
ab2.m.title=get_title(plot.ab2.l)
### 3.5.2 Combine titles ----
titles=plot_grid(ab1.title,
                 ab2.s.title,
                 ab2.m.title,
                 nrow=1,
                 ncol=4,
                 rel_widths = c(1,1,1,0.8))
### 3.5.3 Combine plots ----
plot=plot_grid(plot.ab1.s+theme(legend.position = "none",plot.title=element_blank()),
               plot.ab2.m+theme(legend.position = "none",plot.title=element_blank()),
               plot.ab2.l+theme(legend.position = "none",plot.title=element_blank()),
               plot.ab.d,
               plot.ad1.s+theme(legend.position = "none"),
               plot.ad2.m+theme(legend.position = "none"),
               plot.ad2.l+theme(legend.position = "none"),
               plot.ad.d,
               plot.cm1.s+theme(legend.position = "none"),
               plot.cm2.m+theme(legend.position = "none"),
               plot.cm2.l+theme(legend.position = "none"),
               plot.cm.d,
               plot.zp1.s+theme(legend.position = "none"),
               plot.zp2.m+theme(legend.position = "none"),
               plot.zp2.l+theme(legend.position = "none"),
               plot.zp.d,
               nrow=4,
               ncol=4,
               rel_widths = c(1,1,1,0.8),
               labels="AUTO",
               hjust=0.02,
               vjust=1.1,
               align="h")
### 3.5.4 Combine legend and plots ----
fig7=plot_grid(leg,titles,plot,
               nrow=3,
               ncol=1,
               rel_heights = c(0.02,0.04,1))
### 3.5.5 Save figure ----
ggsave("figuresFiles/rawFiles/FigS2_ebd.pdf",
       width=180/25.4,height=220/25.4,
       units="in",bg="white",device=cairo_pdf)
fig7
dev.off()
embed_fonts("figuresFiles/rawFiles/FigS2_ebd.pdf")

# 4 TABLES ----
## 4.1 Table 1 ----
table1=rbind(mod.spd.table1,
             mod.cdswd.table1,
             mod.pfswd.table1,
             mod.xpfel.table1,
             mod.npfel.table1,
             mod.rpfel.table1,
             mod.xpfad.table1,
             mod.npfad.table1,
             mod.rpfad.table1,
             mod.xabvl.table1,
             mod.rabvl.table1,
             mod.xadvl.table1,
             mod.radvl.table1)

# A workaround for handling UTF-8 characters (the plus-minus symbol)
table1.path=file("tables/table1.csv", "wb")   #open connection to the file you will write to
writeBin(charToRaw("\ufeff"), table1.path)    #add a Byte Order Mark so that excel will read the csv as UTF-8, not ASCII
write_csv(table1,table1.path)                 #write table to the path
close(table1.path)                            #close connection to path

## 4.2 Table 3 ----
table3.model=rbind(mod.fdc.table3.model,
                   mod.fdp.table3.model,
                   mod.fdr.table3.model,
                   mod.fdfc.table3.model,
                   mod.fdfp.table3.model,
                   mod.fdfr.table3.model,
                   mod.frc.table3.model,
                   mod.frp.table3.model,
                   mod.frr.table3.model,
                   mod.fmac.table3.model,
                   mod.fmap.table3.model,
                   mod.fmar.table3.model,
                   mod.fnbc.table3.model,
                   mod.fnbp.table3.model,
                   mod.fnbr.table3.model)
table3.EMM=rbind(mod.fdc.table3.EMM,
                 mod.fdp.table3.EMM,
                 mod.fdr.table3.EMM,
                 mod.fdfc.table3.EMM,
                 mod.fdfp.table3.EMM,
                 mod.fdfr.table3.EMM,
                 mod.frc.table3.EMM,
                 mod.frp.table3.EMM,
                 mod.frr.table3.EMM,
                 mod.fmac.table3.EMM,
                 mod.fmap.table3.EMM,
                 mod.fmar.table3.EMM,
                 mod.fnbc.table3.EMM,
                 mod.fnbp.table3.EMM,
                 mod.fnbr.table3.EMM)

# A workaround for handling UTF-8 characters (the plus-minus symbol)
table3models.path=file("tables/table3models.csv", "wb")   #open connection to the file you will write to
writeBin(charToRaw("\ufeff"), table3models.path)          #add a Byte Order Mark so that excel will read the csv as UTF-8, not ASCII
write_csv(table3.model,table3models.path)                 #write table to the path
close(table3models.path)                                  #close connection to path

# A workaround for handling UTF-8 characters (the plus-minus symbol)
table3EMM.path=file("tables/table3EMM.csv", "wb")     #open connection to the file you will write to
writeBin(charToRaw("\ufeff"), table3EMM.path)         #add a Byte Order Mark so that excel will read the csv as UTF-8, not ASCII
write_csv(table3.EMM,table3EMM.path)                  #write table to the path
close(table3EMM.path)                                 #close connection to path

## 4.3 Table 4 ----
table4=rbind(mod.fdc.table4,
             mod.fdp.table4,
             mod.fdr.table4,
             mod.fdfc.table4,
             mod.fdfp.table4,
             mod.fdfr.table4,
             mod.frc.table4,
             mod.frp.table4,
             mod.frr.table4,
             mod.fmac.table4,
             mod.fmap.table4,
             mod.fmar.table4,
             mod.fnbc.table4,
             mod.fnbp.table4,
             mod.fnbr.table4)

# A workaround for handling UTF-8 characters (the plus-minus symbol)
table4.path=file("tables/table4.csv", "wb")     #open connection to the file you will write to
writeBin(charToRaw("\ufeff"), table4.path)      #add a Byte Order Mark so that excel will read the csv as UTF-8, not ASCII
write_csv(table4,table4.path)                   #write table to the path
close(table4.path)                              #close connection to path
